# Supplementary material for: Learning pathology using collaborative vs. individual annotation of whole slide images: a mixed methods trial
Source: BMC Med Educ. 2016 Dec 12;16:311. doi: 10.1186/s12909-016-0831-x (PMC5154086; doi:10.1186/s12909-016-0831-x)
Supplement: Additional file 1: — Junior student raw data. This spreadsheet contains all of the raw quiz score and qualitative data obtained from junior medical science students. This data underpins the findings in this report. (XLS 395 kb) [file 12909_2016_831_MOESM1_ESM.xls]

## Sheet: Junior Class 1 Quiz Scores
Ca Colon LP1	Ca Colon LP2	Ca Colon HP	Adenoma LP	Total Individual	SCC Tongue MP	SCC Tongue HP	Ca Breast HP Drag and Drop	Ca Breast HP Dropdown	Ca Breast MP	Total Collaborative
10	20	10	0	40	20	0	10	10	10	50
20	20	0	20	60	30	10	10	0	20	70
20	30	20	20	90	20	10	20	10	20	80
20	30	0	10	60	20	20	0	10	0	50
20	30	0	20	70	10	20	0	0	20	50
20	30	10	20	80	10	20	0	0	20	50
10	30	10	20	70	20	20	20	10	20	90
20	20	20	20	80	30	0	10	10	0	50
0	0	0	20	20	10	10	0	0	10	30
20	10	20	20	70	30	20	10	10	10	80
0	0	10	10	20	0	0	0	0	0	0
0	10	0	20	30	20	20	10	10	10	70
20	10	0	20	50	30	20	10	0	0	60
20	20	0	20	60	30	20	10	10	10	80
0	30	0	20	50	30	10	10	0	10	60
0	0	0	10	10	0	10	0	10	10	30
0	30	10	20	60	30	20	20	10	10	90
10	10	0	20	40	20	10	0	0	0	30
20	30	0	20	70	30	10	20	0	20	80
0	30	0	0	30	10	20	10	10	20	70
20	20	0	20	60	20	20	0	0	10	50
0	10	20	20	50	10	10	0	0	0	20
10	30	0	20	60	30	20	10	10	20	90
20	20	0	20	60	30	20	0	0	20	70
20	30	0	20	70	30	20	10	0	20	80
10	30	20	20	80	30	10	10	0	20	70
20	20	10	20	70	20	20	10	10	20	80
20	30	30	20	100	30	20	20	0	20	90
20	20	20	20	80	10	20	0	10	20	60
20	20	0	20	60	30	10	20	0	10	70
20	20	0	20	60	30	20	20	10	10	90
0	20	0	20	40	20	10	20	10	20	80
20	30	20	20	90	20	10	10	0	20	60
20	10	0	10	40	20	10	10	0	0	40
20	20	0	20	60	30	10	0	10	10	60
10	0	0	20	30	20	10	10	10	10	60
20	30	0	20	70	30	10	20	0	20	80
10	30	30	20	90	20	10	10	0	20	60
10	30	10	20	70	30	10	20	0	10	70
0	10	0	20	30	30	20	10	10	20	90
20	20	20	20	80	30	10	20	10	0	70
20	30	0	20	70	30	20	10	0	20	80
20	30	30	20	100	30	20	20	0	20	90
20	20	0	20	60	30	10	10	0	20	70
0	0	0	20	20	20	10	0	10	10	50
10	10	0	10	30	20	20	10	0	10	60
0	30	0	20	50	30	20	10	10	10	80
20	10	30	20	80	10	20	10	10	20	70
0	10	0	20	30	10	10	0	10	0	30
20	30	20	20	90	30	20	20	10	20	100
20	30	20	20	90	20	20	20	0	10	70
20	30	0	20	70	20	20	20	10	0	70
0	10	0	0	10	10	10	0	0	10	30
20	30	0	20	70	30	20	0	0	20	70
0	30	20	0	50	20	20	20	0	10	70
20	30	30	20	100	30	10	20	0	0	60
0	10	0	0	10	20	10	10	10	0	50
10	10	0	10	30	20	20	10	0	10	60
10	10	0	20	40	20	20	10	0	10	60
20	10	0	20	50	20	20	20	0	0	60
0	20	10	20	50	10	10	20	10	10	60
20	30	0	0	50	10	10	10	10	20	60
0	10	0	20	30	30	10	10	0	0	50
			MEAN	56.9841						63.6508

## Sheet: Junior Class 2 Quiz Scores
Ca Colon LP1	Ca Colon LP2	Ca Colon HP	Colon Adenoma LP	Collaborative Total	SCC Tongue MP	SCC Tongue HP	Ca Breast HP Drag and Drop	Ca Breast MP Dropdowns	Breast Ca HP	Individual Total
20	10	0	20	50	10	20	0	20	10	60
0	0	0	0	0	20	0	10	0	10	40
10	30	0	20	60	30	20	10	20	10	90
20	20	20	20	80	10	20	10	20	0	60
20	30	0	20	70	30	20	20	20	10	100
10	10	0	0	20	20	10	0	10	0	40
20	30	0	20	70	30	20	10	20	10	90
20	20	10	20	70	30	10	10	20	0	70
20	30	20	10	80	20	10	10	10	10	60
0	10	0	20	30	20	20	10	20	0	70
20	20	10	20	70	30	20	20	10	10	90
20	20	30	20	90	30	20	20	20	0	90
20	30	0	20	70	30	10	0	20	10	70
10	10	0	0	20	20	10	10	0	0	40
20	30	30	20	100	30	10	20	10	10	80
0	10	0	0	10	20	10	0	20	10	60
20	10	0	10	40	10	10	0	20	0	40
20	30	0	0	50	30	20	20	20	10	100
20	20	20	20	80	20	20	20	20	10	90
20	20	20	20	80	30	10	0	20	0	60
0	10	0	0	10	20	10	0	20	0	50
20	10	20	20	70	30	20	0	20	10	80
20	20	0	20	60	30	20	20	20	10	100
20	30	0	20	70	30	20	10	20	0	80
10	10	0	0	20	10	10	10	20	10	60
20	30	0	20	70	20	20	10	10	0	60
0	0	0	0	0	20	10	0	20	0	50
20	20	30	20	90	30	10	20	20	10	90
10	10	0	20	40	30	10	10	10	10	70
20	30	0	20	70	20	20	10	10	10	70
20	20	0	10	50	20	20	20	20	10	90
0	0	0	20	20	30	10	0	0	0	40
0	10	0	0	10	30	10	10	0	10	60
0	10	0	20	30	20	10	0	20	0	50
20	30	0	20	70	30	20	20	20	0	90
20	20	30	20	90	30	0	20	10	0	60
20	20	20	10	70	20	10	10	10	0	50
10	10	0	10	30	30	10	10	20	10	80
0	30	0	20	50	20	0	0	10	0	30
20	30	0	20	70	20	20	10	20	10	80
10	0	0	0	10	10	20	0	20	0	50
20	20	0	10	50	30	20	0	10	0	60
10	0	0	20	30	20	10	10	20	10	70
0	10	0	0	10	20	20	10	10	10	70
0	10	0	20	30	10	20	0	10	0	40
0	10	0	20	30	20	0	0	20	10	50
20	30	10	20	80	20	10	10	10	0	50
20	30	0	20	70	30	20	20	20	0	90
20	10	30	20	80	20	0	0	20	10	50
10	10	0	10	30	10	0	10	20	0	40
20	20	0	20	60	20	20	20	20	0	80
10	10	0	20	40	20	10	10	20	10	70
20	30	0	20	70	30	20	10	20	10	90
0	20	0	0	20	30	20	0	0	0	50
20	10	30	10	70	10	20	0	20	10	60
20	30	10	20	80	20	20	10	20	0	70
			MEAN	51.6071						66.6071

## Sheet: Junior Class 1 Raw Data
Question Name	Lesson Attempt	Question Attempt	Score	Input Name	Input Result	Breast Ca HP Dropdown	SCC HP	Adenoma LP	Breast Ca MP
Collaborative Slice Annotation Survey	2	2	0	Aspect_Liked_Most	For this course, the Slice activity is not as helpful. For me, writing notes is much better.	10	0	0	10
Collaborative Slice Annotation Survey	2	1	0	Aspect_Liked_Most	For this course, the Slice activity is not as helpful. For me, writing notes is much better.	0	10	20	20
Collaborative Slice Annotation Survey	1	1	0	Aspect_Liked_Most		10	10	20	20
Collaborative Slice Annotation Survey	1	1	0	Aspect_Liked_Most	Engaging	10	20	10	0
Collaborative Slice Annotation Survey	1	1	0	Aspect_Liked_Most	collaborative learning	0	20	20	20
Collaborative Slice Annotation Survey	1	1	0	Aspect_Liked_Most	I liked that there were questions about various annotations so that we were actually given some direction in what to do in the class.	0	20	20	20
Collaborative Slice Annotation Survey	1	1	0	Aspect_Liked_Most		10	20	20	20
Collaborative Slice Annotation Survey	1	3	0	Aspect_Liked_Most		10	0	20	0
Collaborative Slice Annotation Survey	1	4	0	Aspect_Liked_Most		0	10	20	10
Collaborative Slice Annotation Survey	1	2	0	Aspect_Liked_Most		10	20	20	10
Collaborative Slice Annotation Survey	1	2	0	Aspect_Liked_Most	- i liked how we could annotate the slides .	0	0	10	0
Collaborative Slice Annotation Survey	1	1	0	Aspect_Liked_Most	- i liked how we could annotate the slides .	10	20	20	10
Collaborative Slice Annotation Survey	1	1	0	Aspect_Liked_Most	It provided a way to keep track of the content, being able to save the annotations so that they can be accessed at a later date for study for finals.	0	20	20	0
Collaborative Slice Annotation Survey	1	1	0	Aspect_Liked_Most	The ability to annonate different parts of the slide, and be able to understand how the processes worked by being able to directly look at the areas of problems. The labelled component allowed me to be able to physically see what different diseases looked like, and this hence enhanced my understanding of the topic	10	20	20	10
Collaborative Slice Annotation Survey	1	1	0	Aspect_Liked_Most	working with groups, collaborating and annotating together	0	10	20	10
Collaborative Slice Annotation Survey	2	4	0	Aspect_Liked_Most	interactive	10	10	10	10
Collaborative Slice Annotation Survey	2	1	0	Aspect_Liked_Most		10	20	20	10
Collaborative Slice Annotation Survey	2	3	0	Aspect_Liked_Most		0	10	20	0
Collaborative Slice Annotation Survey	2	2	0	Aspect_Liked_Most		0	10	20	20
Collaborative Slice Annotation Survey	2	5	0	Aspect_Liked_Most	interactive	10	20	0	20
Collaborative Slice Annotation Survey	1	1	0	Aspect_Liked_Most	gives better undrstanding	0	20	20	10
Collaborative Slice Annotation Survey	1	2	0	Aspect_Liked_Most	Visual understanding of neoplasia	0	10	20	0
Collaborative Slice Annotation Survey	1	1	0	Aspect_Liked_Most	Visual understanding of neoplasia	10	20	20	20
Collaborative Slice Annotation Survey	1	1	0	Aspect_Liked_Most	Having the questions associated with the structures shown on the slide. It allows us to associate the image with the theory, which is crucial for a course such as Pathology	0	20	20	20
Collaborative Slice Annotation Survey	1	1	0	Aspect_Liked_Most	The features were already pointed out for us and the questions provided helped me know what to focus on	0	20	20	20
Collaborative Slice Annotation Survey	1	1	0	Aspect_Liked_Most	Collaboration aspect - sharing ideas with my peers to enhance my understanding.	0	10	20	20
Collaborative Slice Annotation Survey	1	2	0	Aspect_Liked_Most	Collaboration aspect - sharing ideas with my peers to enhance my understanding.	10	20	20	20
Collaborative Slice Annotation Survey	1	1	0	Aspect_Liked_Most	It prioritised what I needed to learn	0	20	20	20
Collaborative Slice Annotation Survey	1	1	0	Aspect_Liked_Most	That you can annotate and then return to the slides later	10	20	20	20
Collaborative Slice Annotation Survey	1	1	0	Aspect_Liked_Most	Enjoyed being able to personalise and write my own notes for the slide	0	10	20	10
Collaborative Slice Annotation Survey	1	1	0	Aspect_Liked_Most	Group collaboration	10	20	20	10
Collaborative Slice Annotation Survey	1	1	0	Aspect_Liked_Most		10	10	20	20
Collaborative Slice Annotation Survey	1	2	0	Aspect_Liked_Most		0	10	20	20
Collaborative Slice Annotation Survey	1	1	0	Aspect_Liked_Most	It was good to be able to annotate	0	10	10	0
Collaborative Slice Annotation Survey	1	1	0	Aspect_Liked_Most	Collabs and getting visual perspective on the microscopic morphology of the processes	10	10	20	10
Collaborative Slice Annotation Survey	1	1	0	Aspect_Liked_Most	It was more organised	10	10	20	10
Collaborative Slice Annotation Survey	1	1	0	Aspect_Liked_Most	Being able to annotate on the slide itself, as well as being able to share slides with colleagues. High quality virtual slides are also better than textbook or lecture slides.	0	10	20	20
Collaborative Slice Annotation Survey	3	1	0	Aspect_Liked_Most		0	10	20	20
Collaborative Slice Annotation Survey	1	1	0	Aspect_Liked_Most	The interactive nature of having to annotate the slides made it a more dynamic learning process as I had to think about what the slide is showing and the disease processes rather than simply being spoonfed.	0	10	20	10
Collaborative Slice Annotation Survey	1	1	0	Aspect_Liked_Most	Im just confused at the moment I haven't done any activity and I'm being asked question on it?	10	20	20	20
Collaborative Slice Annotation Survey	1	1	0	Aspect_Liked_Most	The ability to make annotations and notes linked to those annotations. This can also be accessed at home and then shared with friends. It makes everything like that very easy.	10	10	20	0
Collaborative Slice Annotation Survey	1	1	0	Aspect_Liked_Most		0	20	20	20
Collaborative Slice Annotation Survey	1	2	0	Aspect_Liked_Most	recorded annotations to study later	0	20	20	20
Collaborative Slice Annotation Survey	1	1	0	Aspect_Liked_Most	recorded annotations to study later	0	10	20	20
Collaborative Slice Annotation Survey	1	1	0	Aspect_Liked_Most	Individual work. Using the annotations to answer questions.	10	10	20	10
Collaborative Slice Annotation Survey	1	1	0	Aspect_Liked_Most		0	20	10	10
Collaborative Slice Annotation Survey	1	1	0	Aspect_Liked_Most	a platform for students to make annotated notes and available access anywhere	10	20	20	10
Collaborative Slice Annotation Survey	1	2	0	Aspect_Liked_Most	annotations	10	20	20	20
Collaborative Slice Annotation Survey	1	1	0	Aspect_Liked_Most	annotations	10	10	20	0
Collaborative Slice Annotation Survey	1	1	0	Aspect_Liked_Most	I didn't do much	10	20	20	20
Collaborative Slice Annotation Survey	1	3	0	Aspect_Liked_Most	I didn't do much	0	20	20	10
Collaborative Slice Annotation Survey	1	2	0	Aspect_Liked_Most	I didn't do much	10	20	20	0
Collaborative Slice Annotation Survey	1	1	0	Aspect_Liked_Most	I like that I am able to apply my notes to specific physical features and be able to come back to them	0	10	0	10
Collaborative Slice Annotation Survey	1	1	0	Aspect_Liked_Most	Being able to work with others.	0	20	20	20
Collaborative Slice Annotation Survey	1	1	0	Aspect_Liked_Most		0	20	0	10
Collaborative Slice Annotation Survey	1	1	0	Aspect_Liked_Most	Being able to share answers and collaborate with other students so that we could work through the questions together.	0	10	20	0
Collaborative Slice Annotation Survey	1	1	0	Aspect_Liked_Most	Was good to be able to see what we have discussed in lectures.	10	10	0	0
Collaborative Slice Annotation Survey	1	1	0	Aspect_Liked_Most	The slice activity is interactive and when done as a group really enhance my learning. The prepared annotations helped me know what structures to look out for.	0	20	10	10
Collaborative Slice Annotation Survey	1	1	0	Aspect_Liked_Most		0	20	20	10
Collaborative Slice Annotation Survey	1	1	0	Aspect_Liked_Most	It gave me a visual of the cells, etc that are affected which helps me understand things better as I can compare it to normal cells and see where the atypical cells have proliferated.	0	20	20	0
Collaborative Slice Annotation Survey	1	1	0	Aspect_Liked_Most	Clear images, easy to annotate	10	10	20	10
Collaborative Slice Annotation Survey	1	1	0	Aspect_Liked_Most	learning in collaboration with my colleagues	10	10	0	20
Collaborative Slice Annotation Survey	1	1	0	Aspect_Liked_Most	The annotations on slice are quite useful, and make it easy to store notes on a visual platform easily.	0	10	20	0
Collaborative Slice Annotation Survey	1	1	0	Aspect_Liked_Most	We can share it with others		0	0
Collaborative Slice Annotation Survey	1	2	0	Aspect_Liked_Most	Having guided annotations is really good.		10	20
Collaborative Slice Annotation Survey	1	1	0	Aspect_Liked_Most	Having guided annotations is really good.		10	20
Collaborative Slice Annotation Survey	1	1	0	Aspect_Liked_Most			20	10
Collaborative Slice Annotation Survey	1	1	0	Aspect_Liked_Most	Correlating what we learnt in the lectures to clinical manifestations (real examples.)		20	20
Collaborative Slice Annotation Survey	1	1	0	Aspect_Liked_Most	The ability to share the annotations		20	20
Collaborative Slice Annotation Survey	1	1	0	Aspect_Liked_Most	I liked the way the slice activity was structured		20	20
Collaborative Slice Annotation Survey	1	1	0	Aspect_Liked_Most	working with group and learning from peers		0	20
Collaborative Slice Annotation Survey	1	2	0	Aspect_Liked_Most	working with group and learning from peers		10	20
Collaborative Slice Annotation Survey	1	1	0	Aspect_Liked_Most	annotating and looking at real examples		20	20
Collaborative Slice Annotation Survey	1	1	0	Aspect_Liked_Most	The Marked out areas which need to be observed		0	10
Collaborative Slice Annotation Survey	1	1	0	Aspect_Liked_Most	Sharing annotations with other peers		20	20
Collaborative Slice Annotation Survey	1	1	0	Aspect_Liked_Most	It shows what we have studied in lectures in images and real life speciments		20	20
Collaborative Slice Annotation Survey	1	1	0	Aspect_Liked_Most	group activity		20	20
Collaborative Slice Annotation Survey	1	2	0	Aspect_Liked_Most	group activity		10	20
Collaborative Slice Annotation Survey	1	1	0	Aspect_Liked_Most	Collaboration allows me to pull on resources that I do not normally have in order to gain a better understanding of the topic.		10	10
Collaborative Slice Annotation Survey	1	2	0	Aspect_Liked_Most	Collaboration allows me to pull on resources that I do not normally have in order to gain a better understanding of the topic.		20	20
Collaborative Slice Annotation Survey	1	1	0	Aspect_Liked_Most	It was fairly easy to use.		10	20
Collaborative Slice Annotation Survey	1	1	0	Aspect_Liked_Most	Slice allows a visual understanding of all the theory we learn in lectures and improves our understanding.		10	20
Collaborative Slice Annotation Survey	1	1	0	Aspect_Liked_Most	Is available to all		20	0
Collaborative Slice Annotation Survey	1	1	0	Aspect_Liked_Most	#NAME?		20	20
Collaborative Slice Annotation Survey	2	2	0	Changes_wanted	More lecturing and help from the teacher.		10	20
Collaborative Slice Annotation Survey	2	1	0	Changes_wanted	More lecturing and help from the teacher.		20	20
Collaborative Slice Annotation Survey	1	1	0	Changes_wanted			20	20
Collaborative Slice Annotation Survey	1	1	0	Changes_wanted			20	20
Collaborative Slice Annotation Survey	1	1	0	Changes_wanted	n/a		10	20
Collaborative Slice Annotation Survey	1	1	0	Changes_wanted	nothing		20	20
Collaborative Slice Annotation Survey	1	1	0	Changes_wanted			20	20
Collaborative Slice Annotation Survey	1	3	0	Changes_wanted			20	20
Collaborative Slice Annotation Survey	1	4	0	Changes_wanted			10	20
Collaborative Slice Annotation Survey	1	2	0	Changes_wanted			20	20
Collaborative Slice Annotation Survey	1	2	0	Changes_wanted	sometimes the pins are not at the right place and its hard to understand which structure it is tagging (this is more so for the smaller structures)		10	20
Collaborative Slice Annotation Survey	1	1	0	Changes_wanted	sometimes the pins are not at the right place and its hard to understand which structure it is tagging (this is more so for the smaller structures)		10	20
Collaborative Slice Annotation Survey	1	1	0	Changes_wanted	We used the software for histology as well and in that course I believe it was more effective as we were told what to annotate and then had a break in-between slides to discuss questions, instead of starting the annotations on our own with no context as to what we are looking at.		10	10
Collaborative Slice Annotation Survey	1	1	0	Changes_wanted	The ability to have the annotations be more clear		10	20
Collaborative Slice Annotation Survey	1	1	0	Changes_wanted	thorough discussion after annotations on what the correct outcomes are		10	20
Collaborative Slice Annotation Survey	2	4	0	Changes_wanted	better classes about it		10	20
Collaborative Slice Annotation Survey	2	1	0	Changes_wanted			10	20
Collaborative Slice Annotation Survey	2	3	0	Changes_wanted			10	20
Collaborative Slice Annotation Survey	2	2	0	Changes_wanted			20	20
Collaborative Slice Annotation Survey	2	5	0	Changes_wanted	better classes about it		10	20
Collaborative Slice Annotation Survey	1	1	0	Changes_wanted			20	20
Collaborative Slice Annotation Survey	1	2	0	Changes_wanted	A more streamlined connection with moodle		20	20
Collaborative Slice Annotation Survey	1	1	0	Changes_wanted	A more streamlined connection with moodle		10	20
Collaborative Slice Annotation Survey	1	1	0	Changes_wanted	Increase zoom, sometimes its difficult to appreciate some structures. When a pin is attached to a question, sometimes its hard to read the question without clicking 'edit'		10	20
Collaborative Slice Annotation Survey	1	1	0	Changes_wanted	more interactive - so we know if our answers are correct or not		20	10
Collaborative Slice Annotation Survey	1	1	0	Changes_wanted	Making sure content is covered first in lectures before used in these online slice activities.		20	20
Collaborative Slice Annotation Survey	1	2	0	Changes_wanted	Making sure content is covered first in lectures before used in these online slice activities.		20	20
Collaborative Slice Annotation Survey	1	1	0	Changes_wanted	Nothing, it was helpful :)		10	20
Collaborative Slice Annotation Survey	1	1	0	Changes_wanted	Nothing about slice itself but more so the learning/teaching that accompanies slice i.e. path2201 learning resources to accompany the histopathology tutorials		20	20
Collaborative Slice Annotation Survey	1	1	0	Changes_wanted	more organised and clearer explanation on how to edit/share the slides		20	20
Collaborative Slice Annotation Survey	1	1	0	Changes_wanted	If no one in the group new what an annotation was, we weren't able to learn about the structures		20	20
Collaborative Slice Annotation Survey	1	1	0	Changes_wanted			10	0
Collaborative Slice Annotation Survey	1	2	0	Changes_wanted			20	20
Collaborative Slice Annotation Survey	1	1	0	Changes_wanted	I wish that the annotation was more guided. That the teacher took us through it instead of making us work with colleagues and trying to figure it out for ourselves when we really had no idea. In histology in semester 1, we were taken through from the start what we were looking at and what each aspect of the slide was so we could annotate it and this was a great way to learn: to annotate as the te…		20	0
Collaborative Slice Annotation Survey	1	1	0	Changes_wanted	-		10	20
Collaborative Slice Annotation Survey	1	1	0	Changes_wanted	I prefer to be able to just do my own notes based on what the demonstrator says. It was a little formulaic and I still lack understanding.		10	0
Collaborative Slice Annotation Survey	1	1	0	Changes_wanted	Maybe have a normal tissue sample next to the abnormal one to better appreciate differences between them.		20	10
Collaborative Slice Annotation Survey	3	1	0	Changes_wanted			20	20
Collaborative Slice Annotation Survey	1	1	0	Changes_wanted	More background information e.g. an image of a normal structure and orientation on things that we should be looking out for. Some annotation activities are particularly difficult without this, e.g. obscure tissue like breasts that we don't often look at the histology of.		20	20
Collaborative Slice Annotation Survey	1	1	0	Changes_wanted	Maybe have this survey after the activity?		10	20
Collaborative Slice Annotation Survey	1	1	0	Changes_wanted	The slice activity was generally fined, we've used in in the past and it has worked well. What I didn't like was the poor correlation between lecture content and questions we are being asked. We are getting questions before we have learnt the material and are unable to appropriately participate in the class. Demonstrators then become frustrated/angry when we don't/can't do the work or take it ser…		10	0
Collaborative Slice Annotation Survey	1	1	0	Changes_wanted			10	20
Collaborative Slice Annotation Survey	1	2	0	Changes_wanted
Collaborative Slice Annotation Survey	1	1	0	Changes_wanted
Collaborative Slice Annotation Survey	1	1	0	Changes_wanted	Having a clue or help section to assist when I am stuck on an annotation.
Collaborative Slice Annotation Survey	1	1	0	Changes_wanted
Collaborative Slice Annotation Survey	1	1	0	Changes_wanted	nothing in particular but perhaps the maintenance as it sometimes crashes or even lag
Collaborative Slice Annotation Survey	1	2	0	Changes_wanted	better mice or mousepads in computer labs would be great
Collaborative Slice Annotation Survey	1	1	0	Changes_wanted	better mice or mousepads in computer labs would be great
Collaborative Slice Annotation Survey	1	1	0	Changes_wanted	I would like to learn the course content before I was asked questions of which i knew nothing about. We have only had one of three or four cancer lectures so I was in the dark about most of the questions. Also, it would be better if we were taught this stuff rather than just asked to do it blindly. Histology semester 1 was much better at using best network as they went through the slides teaching…
Collaborative Slice Annotation Survey	1	3	0	Changes_wanted	I would like to learn the course content before I was asked questions of which i knew nothing about. We have only had one of three or four cancer lectures so I was in the dark about most of the questions. Also, it would be better if we were taught this stuff rather than just asked to do it blindly. Histology semester 1 was much better at using best network as they went through the slides teaching…
Collaborative Slice Annotation Survey	1	2	0	Changes_wanted	I would like to learn the course content before I was asked questions of which i knew nothing about. We have only had one of three or four cancer lectures so I was in the dark about most of the questions. Also, it would be better if we were taught this stuff rather than just asked to do it blindly. Histology semester 1 was much better at using best network as they went through the slides teaching…
Collaborative Slice Annotation Survey	1	1	0	Changes_wanted	I wish that afterwards there were 'answers' for the features posted as it is easy to have a misunderstanding and incorrectly learn a feature
Collaborative Slice Annotation Survey	1	1	0	Changes_wanted	Would be better if the features could be explained if we get them wrong, so we can see what were our mistakes and correct them.
Collaborative Slice Annotation Survey	1	1	0	Changes_wanted
Collaborative Slice Annotation Survey	1	1	0	Changes_wanted	It would be nice if there was a way for everyone in a group to be able to edit annotations/layers simultaneously because that would make it a lot easier to contribute information and receive other answers. Also it was sometimes hard to understand what the questions were asking, e.g. they were either vague or it was difficult to see what feature or area the layer was supposed to be focusing on.
Collaborative Slice Annotation Survey	1	1	0	Changes_wanted	It's entirely pointless putting an image up that no one has ever seen before and expect people to know, but some intuitive power, what the feature are and what's going on. We have never seen images like this before, so it doesn't help to just put them there and expect us to work it out without any guidance whatsoever.
Collaborative Slice Annotation Survey	1	1	0	Changes_wanted	I feel like the lectures and the slice activities need to be more connected to one another. Perhaps, a brief run through lecture content, followed by the slice activity would be more helpful.
Collaborative Slice Annotation Survey	1	1	0	Changes_wanted
Collaborative Slice Annotation Survey	1	1	0	Changes_wanted	A bit more clarification on what exactly the pin is pointing to...because sometimes it looks like it's pointing to empty space and other times it's pointing at the edge of a cell
Collaborative Slice Annotation Survey	1	1	0	Changes_wanted	Sometimes the layers don't save and this is annoying
Collaborative Slice Annotation Survey	1	1	0	Changes_wanted	not much
Collaborative Slice Annotation Survey	1	1	0	Changes_wanted	I feel that this program has much potential, but it has been integrated into the course the poorly. I recall when doing histology I really found SLICE useful as a learning tool, because the tutors went through what the cell types were and how they were related to what we were doing. Because the platform was used with the assumption that we knew what most the cells were it made it rather difficult…
Collaborative Slice Annotation Survey	1	1	0	Changes_wanted	If the tutor spent more time talking about after they give us time. I feel like they give us too much time and don't go through enough.
Collaborative Slice Annotation Survey	1	2	0	Changes_wanted	Still don't know how to collaborate with other students? Or sharing slides and editing them together. Definite answers, otherwise I will be probably be thinking of the wrong structure. I was pretty lost most of the time (i wasn't sure if my answers were correct)
Collaborative Slice Annotation Survey	1	1	0	Changes_wanted	Still don't know how to collaborate with other students? Or sharing slides and editing them together. Definite answers, otherwise I will be probably be thinking of the wrong structure.
Collaborative Slice Annotation Survey	1	1	0	Changes_wanted	The features should be made easier. The layout should be better and navigating through labels and editing things should be more straight forward.
Collaborative Slice Annotation Survey	1	1	0	Changes_wanted	Perhaps more guidance in terms of identifying structures. It was quite hard and in real life situations, we do not always get the perfect blood vessel or perfect muscle cell to identify.
Collaborative Slice Annotation Survey	1	1	0	Changes_wanted	the annotations can get annoying, make them appear when you hover over themÂ and when you cick on a description it should zoom into the pin
Collaborative Slice Annotation Survey	1	1	0	Changes_wanted
Collaborative Slice Annotation Survey	1	1	0	Changes_wanted	slower paced, more detailed annotation
Collaborative Slice Annotation Survey	1	2	0	Changes_wanted	slower paced, more detailed annotation
Collaborative Slice Annotation Survey	1	1	0	Changes_wanted	we dont go through the answers which is annoying. what if i annotate everything wrong?
Collaborative Slice Annotation Survey	1	1	0	Changes_wanted	We have not gotten an explanation yet of every area
Collaborative Slice Annotation Survey	1	1	0	Changes_wanted
Collaborative Slice Annotation Survey	1	1	0	Changes_wanted	I dont like the way the histopath labs are run. They should be structured like semester 1 histology lab where the demonstrator explained everything on slides and told us to annotate the features on slice. I found using slice in histology much more useful and helpful than in pathology.
Collaborative Slice Annotation Survey	1	1	0	Changes_wanted	The questions on the breast cancer slides were more difficult than what we have learnt and I did not benefit from that specific activity AT ALL ( if anything it was frustrating to not be able to ask questions)
Collaborative Slice Annotation Survey	1	2	0	Changes_wanted	The questions on the breast cancer slides were more difficult than what we have learnt and I did not benefit from that specific activity AT ALL ( if anything it was frustrating to not be able to ask questions)
Collaborative Slice Annotation Survey	1	1	0	Changes_wanted	There was no way of telling whether or not we were correct with what we decided. If there was a fully annotated slice age where we could check our answers to ensure they were correct I believe it would be a more effective learning experience.
Collaborative Slice Annotation Survey	1	2	0	Changes_wanted	There was no way of telling whether or not we were correct with what we decided. If there was a fully annotated slice age where we could check our answers to ensure they were correct I believe it would be a more effective learning experience.
Collaborative Slice Annotation Survey	1	1	0	Changes_wanted
Collaborative Slice Annotation Survey	1	1	0	Changes_wanted	i cant think of any changes
Collaborative Slice Annotation Survey	1	1	0	Changes_wanted	would like to be able to collaborate notes with other willing class members
Collaborative Slice Annotation Survey	1	1	0	Changes_wanted	#NAME?
Collaborative Slice Annotation Survey	2	2	0	EaseofLesson	[Just the right level]
Collaborative Slice Annotation Survey	2	1	0	EaseofLesson	[Just the right level]
Collaborative Slice Annotation Survey	1	1	0	EaseofLesson	[Just the right level]
Collaborative Slice Annotation Survey	1	1	0	EaseofLesson	[Fairly difficult]
Collaborative Slice Annotation Survey	1	1	0	EaseofLesson	[Just the right level]
Collaborative Slice Annotation Survey	1	1	0	EaseofLesson	[Fairly difficult]
Collaborative Slice Annotation Survey	1	1	0	EaseofLesson	[Just the right level]
Collaborative Slice Annotation Survey	1	3	0	EaseofLesson	[Just the right level]
Collaborative Slice Annotation Survey	1	4	0	EaseofLesson	[Just the right level]
Collaborative Slice Annotation Survey	1	2	0	EaseofLesson	[Just the right level]
Collaborative Slice Annotation Survey	1	2	0	EaseofLesson	[Fairly difficult]
Collaborative Slice Annotation Survey	1	1	0	EaseofLesson	[Fairly difficult]
Collaborative Slice Annotation Survey	1	1	0	EaseofLesson	[Fairly difficult]
Collaborative Slice Annotation Survey	1	1	0	EaseofLesson	[Just the right level]
Collaborative Slice Annotation Survey	1	1	0	EaseofLesson	[Just the right level]
Collaborative Slice Annotation Survey	2	4	0	EaseofLesson	[Too difficult]
Collaborative Slice Annotation Survey	2	1	0	EaseofLesson	[Just the right level]
Collaborative Slice Annotation Survey	2	3	0	EaseofLesson	[Too difficult]
Collaborative Slice Annotation Survey	2	2	0	EaseofLesson	[Just the right level]
Collaborative Slice Annotation Survey	2	5	0	EaseofLesson	[Too difficult]
Collaborative Slice Annotation Survey	1	1	0	EaseofLesson	[Just the right level]
Collaborative Slice Annotation Survey	1	2	0	EaseofLesson	[Just the right level]
Collaborative Slice Annotation Survey	1	1	0	EaseofLesson	[Just the right level]
Collaborative Slice Annotation Survey	1	1	0	EaseofLesson	[Just the right level]
Collaborative Slice Annotation Survey	1	1	0	EaseofLesson	[Just the right level]
Collaborative Slice Annotation Survey	1	1	0	EaseofLesson	[Just the right level]
Collaborative Slice Annotation Survey	1	2	0	EaseofLesson	[Just the right level]
Collaborative Slice Annotation Survey	1	1	0	EaseofLesson	[Just the right level]
Collaborative Slice Annotation Survey	1	1	0	EaseofLesson	[Just the right level]
Collaborative Slice Annotation Survey	1	1	0	EaseofLesson	[Just the right level]
Collaborative Slice Annotation Survey	1	1	0	EaseofLesson	[Fairly difficult]
Collaborative Slice Annotation Survey	1	1	0	EaseofLesson	[Fairly difficult]
Collaborative Slice Annotation Survey	1	2	0	EaseofLesson	[Fairly difficult]
Collaborative Slice Annotation Survey	1	1	0	EaseofLesson	[Just the right level]
Collaborative Slice Annotation Survey	1	1	0	EaseofLesson	[Just the right level]
Collaborative Slice Annotation Survey	1	1	0	EaseofLesson	[Fairly difficult]
Collaborative Slice Annotation Survey	1	1	0	EaseofLesson	[Just the right level]
Collaborative Slice Annotation Survey	3	1	0	EaseofLesson	[Just the right level]
Collaborative Slice Annotation Survey	1	1	0	EaseofLesson	[Fairly difficult]
Collaborative Slice Annotation Survey	1	1	0	EaseofLesson	[Just the right level]
Collaborative Slice Annotation Survey	1	1	0	EaseofLesson	[Fairly difficult]
Collaborative Slice Annotation Survey	1	1	0	EaseofLesson	[Just the right level]
Collaborative Slice Annotation Survey	1	2	0	EaseofLesson	[Fairly easy]
Collaborative Slice Annotation Survey	1	1	0	EaseofLesson	[Fairly easy]
Collaborative Slice Annotation Survey	1	1	0	EaseofLesson	[Just the right level]
Collaborative Slice Annotation Survey	1	1	0	EaseofLesson	[Fairly difficult]
Collaborative Slice Annotation Survey	1	1	0	EaseofLesson	[Fairly difficult]
Collaborative Slice Annotation Survey	1	2	0	EaseofLesson	[Just the right level]
Collaborative Slice Annotation Survey	1	1	0	EaseofLesson	[Just the right level]
Collaborative Slice Annotation Survey	1	1	0	EaseofLesson	[Too difficult]
Collaborative Slice Annotation Survey	1	3	0	EaseofLesson	[Too difficult]
Collaborative Slice Annotation Survey	1	2	0	EaseofLesson	[Too difficult]
Collaborative Slice Annotation Survey	1	1	0	EaseofLesson	[Fairly difficult]
Collaborative Slice Annotation Survey	1	1	0	EaseofLesson	[Fairly difficult]
Collaborative Slice Annotation Survey	1	1	0	EaseofLesson	[Just the right level]
Collaborative Slice Annotation Survey	1	1	0	EaseofLesson	[Fairly difficult]
Collaborative Slice Annotation Survey	1	1	0	EaseofLesson	[Too difficult]
Collaborative Slice Annotation Survey	1	1	0	EaseofLesson	[Fairly difficult]
Collaborative Slice Annotation Survey	1	1	0	EaseofLesson	[Just the right level]
Collaborative Slice Annotation Survey	1	1	0	EaseofLesson	[Fairly difficult]
Collaborative Slice Annotation Survey	1	1	0	EaseofLesson	[Fairly difficult]
Collaborative Slice Annotation Survey	1	1	0	EaseofLesson	[Just the right level]
Collaborative Slice Annotation Survey	1	1	0	EaseofLesson	[Just the right level]
Collaborative Slice Annotation Survey	1	1	0	EaseofLesson	[Just the right level]
Collaborative Slice Annotation Survey	1	2	0	EaseofLesson	[Fairly difficult]
Collaborative Slice Annotation Survey	1	1	0	EaseofLesson	[Fairly difficult]
Collaborative Slice Annotation Survey	1	1	0	EaseofLesson	[Fairly difficult]
Collaborative Slice Annotation Survey	1	1	0	EaseofLesson	[Just the right level]
Collaborative Slice Annotation Survey	1	1	0	EaseofLesson	[Fairly difficult]
Collaborative Slice Annotation Survey	1	1	0	EaseofLesson	[Just the right level]
Collaborative Slice Annotation Survey	1	1	0	EaseofLesson	[Just the right level]
Collaborative Slice Annotation Survey	1	2	0	EaseofLesson	[Just the right level]
Collaborative Slice Annotation Survey	1	1	0	EaseofLesson	[Just the right level]
Collaborative Slice Annotation Survey	1	1	0	EaseofLesson	[Fairly difficult]
Collaborative Slice Annotation Survey	1	1	0	EaseofLesson	[Fairly difficult]
Collaborative Slice Annotation Survey	1	1	0	EaseofLesson	[Just the right level]
Collaborative Slice Annotation Survey	1	1	0	EaseofLesson	[Too difficult]
Collaborative Slice Annotation Survey	1	2	0	EaseofLesson	[Too difficult]
Collaborative Slice Annotation Survey	1	1	0	EaseofLesson	[Fairly difficult]
Collaborative Slice Annotation Survey	1	2	0	EaseofLesson	[Fairly difficult]
Collaborative Slice Annotation Survey	1	1	0	EaseofLesson	[Fairly difficult]
Collaborative Slice Annotation Survey	1	1	0	EaseofLesson	[Fairly easy]
Collaborative Slice Annotation Survey	1	1	0	EaseofLesson	[Fairly difficult]
Collaborative Slice Annotation Survey	1	1	0	EaseofLesson	[Just the right level]
Collaborative Slice Annotation Survey	2	2	0	Enhanced_Motivation	2
Collaborative Slice Annotation Survey	2	1	0	Enhanced_Motivation	0
Collaborative Slice Annotation Survey	1	1	0	Enhanced_Motivation	6
Collaborative Slice Annotation Survey	1	1	0	Enhanced_Motivation	3
Collaborative Slice Annotation Survey	1	1	0	Enhanced_Motivation	6
Collaborative Slice Annotation Survey	1	1	0	Enhanced_Motivation	4
Collaborative Slice Annotation Survey	1	1	0	Enhanced_Motivation	0
Collaborative Slice Annotation Survey	1	3	0	Enhanced_Motivation	2
Collaborative Slice Annotation Survey	1	4	0	Enhanced_Motivation	3
Collaborative Slice Annotation Survey	1	2	0	Enhanced_Motivation	0
Collaborative Slice Annotation Survey	1	2	0	Enhanced_Motivation	4
Collaborative Slice Annotation Survey	1	1	0	Enhanced_Motivation	4
Collaborative Slice Annotation Survey	1	1	0	Enhanced_Motivation	4
Collaborative Slice Annotation Survey	1	1	0	Enhanced_Motivation	4
Collaborative Slice Annotation Survey	1	1	0	Enhanced_Motivation	4
Collaborative Slice Annotation Survey	2	4	0	Enhanced_Motivation	3
Collaborative Slice Annotation Survey	2	1	0	Enhanced_Motivation	0
Collaborative Slice Annotation Survey	2	3	0	Enhanced_Motivation	3
Collaborative Slice Annotation Survey	2	2	0	Enhanced_Motivation	0
Collaborative Slice Annotation Survey	2	5	0	Enhanced_Motivation	3
Collaborative Slice Annotation Survey	1	1	0	Enhanced_Motivation	4
Collaborative Slice Annotation Survey	1	2	0	Enhanced_Motivation	3
Collaborative Slice Annotation Survey	1	1	0	Enhanced_Motivation	3
Collaborative Slice Annotation Survey	1	1	0	Enhanced_Motivation	4
Collaborative Slice Annotation Survey	1	1	0	Enhanced_Motivation	4
Collaborative Slice Annotation Survey	1	1	0	Enhanced_Motivation	4
Collaborative Slice Annotation Survey	1	2	0	Enhanced_Motivation	4
Collaborative Slice Annotation Survey	1	1	0	Enhanced_Motivation	3
Collaborative Slice Annotation Survey	1	1	0	Enhanced_Motivation	4
Collaborative Slice Annotation Survey	1	1	0	Enhanced_Motivation	3
Collaborative Slice Annotation Survey	1	1	0	Enhanced_Motivation	2
Collaborative Slice Annotation Survey	1	1	0	Enhanced_Motivation	4
Collaborative Slice Annotation Survey	1	2	0	Enhanced_Motivation	4
Collaborative Slice Annotation Survey	1	1	0	Enhanced_Motivation	3
Collaborative Slice Annotation Survey	1	1	0	Enhanced_Motivation	5
Collaborative Slice Annotation Survey	1	1	0	Enhanced_Motivation	2
Collaborative Slice Annotation Survey	1	1	0	Enhanced_Motivation	4
Collaborative Slice Annotation Survey	3	1	0	Enhanced_Motivation	4
Collaborative Slice Annotation Survey	1	1	0	Enhanced_Motivation	3
Collaborative Slice Annotation Survey	1	1	0	Enhanced_Motivation	3
Collaborative Slice Annotation Survey	1	1	0	Enhanced_Motivation	3
Collaborative Slice Annotation Survey	1	1	0	Enhanced_Motivation	6
Collaborative Slice Annotation Survey	1	2	0	Enhanced_Motivation	5
Collaborative Slice Annotation Survey	1	1	0	Enhanced_Motivation	5
Collaborative Slice Annotation Survey	1	1	0	Enhanced_Motivation	3
Collaborative Slice Annotation Survey	1	1	0	Enhanced_Motivation	3
Collaborative Slice Annotation Survey	1	1	0	Enhanced_Motivation	3
Collaborative Slice Annotation Survey	1	2	0	Enhanced_Motivation	6
Collaborative Slice Annotation Survey	1	1	0	Enhanced_Motivation	6
Collaborative Slice Annotation Survey	1	1	0	Enhanced_Motivation	0
Collaborative Slice Annotation Survey	1	3	0	Enhanced_Motivation	1
Collaborative Slice Annotation Survey	1	2	0	Enhanced_Motivation	0
Collaborative Slice Annotation Survey	1	1	0	Enhanced_Motivation	3
Collaborative Slice Annotation Survey	1	1	0	Enhanced_Motivation	2
Collaborative Slice Annotation Survey	1	1	0	Enhanced_Motivation	6
Collaborative Slice Annotation Survey	1	1	0	Enhanced_Motivation	3
Collaborative Slice Annotation Survey	1	1	0	Enhanced_Motivation	5
Collaborative Slice Annotation Survey	1	1	0	Enhanced_Motivation	3
Collaborative Slice Annotation Survey	1	1	0	Enhanced_Motivation	5
Collaborative Slice Annotation Survey	1	1	0	Enhanced_Motivation	5
Collaborative Slice Annotation Survey	1	1	0	Enhanced_Motivation	5
Collaborative Slice Annotation Survey	1	1	0	Enhanced_Motivation	4
Collaborative Slice Annotation Survey	1	1	0	Enhanced_Motivation	3
Collaborative Slice Annotation Survey	1	1	0	Enhanced_Motivation	4
Collaborative Slice Annotation Survey	1	2	0	Enhanced_Motivation	2
Collaborative Slice Annotation Survey	1	1	0	Enhanced_Motivation	2
Collaborative Slice Annotation Survey	1	1	0	Enhanced_Motivation	4
Collaborative Slice Annotation Survey	1	1	0	Enhanced_Motivation	4
Collaborative Slice Annotation Survey	1	1	0	Enhanced_Motivation	5
Collaborative Slice Annotation Survey	1	1	0	Enhanced_Motivation	6
Collaborative Slice Annotation Survey	1	1	0	Enhanced_Motivation	4
Collaborative Slice Annotation Survey	1	2	0	Enhanced_Motivation	4
Collaborative Slice Annotation Survey	1	1	0	Enhanced_Motivation	6
Collaborative Slice Annotation Survey	1	1	0	Enhanced_Motivation	5
Collaborative Slice Annotation Survey	1	1	0	Enhanced_Motivation	3
Collaborative Slice Annotation Survey	1	1	0	Enhanced_Motivation	4
Collaborative Slice Annotation Survey	1	1	0	Enhanced_Motivation	5
Collaborative Slice Annotation Survey	1	2	0	Enhanced_Motivation	5
Collaborative Slice Annotation Survey	1	1	0	Enhanced_Motivation	6
Collaborative Slice Annotation Survey	1	2	0	Enhanced_Motivation	6
Collaborative Slice Annotation Survey	1	1	0	Enhanced_Motivation	3
Collaborative Slice Annotation Survey	1	1	0	Enhanced_Motivation	6
Collaborative Slice Annotation Survey	1	1	0	Enhanced_Motivation	4
Collaborative Slice Annotation Survey	1	1	0	Enhanced_Motivation	3
Collaborative Slice Annotation Survey	2	2	0	Feedback_Useful	2
Collaborative Slice Annotation Survey	2	1	0	Feedback_Useful	0
Collaborative Slice Annotation Survey	1	1	0	Feedback_Useful	5
Collaborative Slice Annotation Survey	1	1	0	Feedback_Useful	6
Collaborative Slice Annotation Survey	1	1	0	Feedback_Useful	6
Collaborative Slice Annotation Survey	1	1	0	Feedback_Useful	4
Collaborative Slice Annotation Survey	1	1	0	Feedback_Useful	0
Collaborative Slice Annotation Survey	1	3	0	Feedback_Useful	1
Collaborative Slice Annotation Survey	1	4	0	Feedback_Useful	3
Collaborative Slice Annotation Survey	1	2	0	Feedback_Useful	0
Collaborative Slice Annotation Survey	1	2	0	Feedback_Useful	3
Collaborative Slice Annotation Survey	1	1	0	Feedback_Useful	3
Collaborative Slice Annotation Survey	1	1	0	Feedback_Useful	4
Collaborative Slice Annotation Survey	1	1	0	Feedback_Useful	4
Collaborative Slice Annotation Survey	1	1	0	Feedback_Useful	4
Collaborative Slice Annotation Survey	2	4	0	Feedback_Useful	3
Collaborative Slice Annotation Survey	2	1	0	Feedback_Useful	0
Collaborative Slice Annotation Survey	2	3	0	Feedback_Useful	3
Collaborative Slice Annotation Survey	2	2	0	Feedback_Useful	0
Collaborative Slice Annotation Survey	2	5	0	Feedback_Useful	3
Collaborative Slice Annotation Survey	1	1	0	Feedback_Useful	5
Collaborative Slice Annotation Survey	1	2	0	Feedback_Useful	4
Collaborative Slice Annotation Survey	1	1	0	Feedback_Useful	4
Collaborative Slice Annotation Survey	1	1	0	Feedback_Useful	5
Collaborative Slice Annotation Survey	1	1	0	Feedback_Useful	5
Collaborative Slice Annotation Survey	1	1	0	Feedback_Useful	5
Collaborative Slice Annotation Survey	1	2	0	Feedback_Useful	5
Collaborative Slice Annotation Survey	1	1	0	Feedback_Useful	4
Collaborative Slice Annotation Survey	1	1	0	Feedback_Useful	4
Collaborative Slice Annotation Survey	1	1	0	Feedback_Useful	2
Collaborative Slice Annotation Survey	1	1	0	Feedback_Useful	3
Collaborative Slice Annotation Survey	1	1	0	Feedback_Useful	3
Collaborative Slice Annotation Survey	1	2	0	Feedback_Useful	3
Collaborative Slice Annotation Survey	1	1	0	Feedback_Useful	6
Collaborative Slice Annotation Survey	1	1	0	Feedback_Useful	4
Collaborative Slice Annotation Survey	1	1	0	Feedback_Useful	5
Collaborative Slice Annotation Survey	1	1	0	Feedback_Useful	5
Collaborative Slice Annotation Survey	3	1	0	Feedback_Useful	5
Collaborative Slice Annotation Survey	1	1	0	Feedback_Useful	3
Collaborative Slice Annotation Survey	1	1	0	Feedback_Useful	3
Collaborative Slice Annotation Survey	1	1	0	Feedback_Useful	3
Collaborative Slice Annotation Survey	1	1	0	Feedback_Useful	6
Collaborative Slice Annotation Survey	1	2	0	Feedback_Useful	5
Collaborative Slice Annotation Survey	1	1	0	Feedback_Useful	5
Collaborative Slice Annotation Survey	1	1	0	Feedback_Useful	4
Collaborative Slice Annotation Survey	1	1	0	Feedback_Useful	3
Collaborative Slice Annotation Survey	1	1	0	Feedback_Useful	6
Collaborative Slice Annotation Survey	1	2	0	Feedback_Useful	5
Collaborative Slice Annotation Survey	1	1	0	Feedback_Useful	5
Collaborative Slice Annotation Survey	1	1	0	Feedback_Useful	2
Collaborative Slice Annotation Survey	1	3	0	Feedback_Useful	2
Collaborative Slice Annotation Survey	1	2	0	Feedback_Useful	2
Collaborative Slice Annotation Survey	1	1	0	Feedback_Useful	4
Collaborative Slice Annotation Survey	1	1	0	Feedback_Useful	3
Collaborative Slice Annotation Survey	1	1	0	Feedback_Useful	6
Collaborative Slice Annotation Survey	1	1	0	Feedback_Useful	3
Collaborative Slice Annotation Survey	1	1	0	Feedback_Useful	1
Collaborative Slice Annotation Survey	1	1	0	Feedback_Useful	4
Collaborative Slice Annotation Survey	1	1	0	Feedback_Useful	5
Collaborative Slice Annotation Survey	1	1	0	Feedback_Useful	6
Collaborative Slice Annotation Survey	1	1	0	Feedback_Useful	3
Collaborative Slice Annotation Survey	1	1	0	Feedback_Useful	4
Collaborative Slice Annotation Survey	1	1	0	Feedback_Useful	2
Collaborative Slice Annotation Survey	1	1	0	Feedback_Useful	4
Collaborative Slice Annotation Survey	1	2	0	Feedback_Useful	4
Collaborative Slice Annotation Survey	1	1	0	Feedback_Useful	4
Collaborative Slice Annotation Survey	1	1	0	Feedback_Useful	4
Collaborative Slice Annotation Survey	1	1	0	Feedback_Useful	4
Collaborative Slice Annotation Survey	1	1	0	Feedback_Useful	4
Collaborative Slice Annotation Survey	1	1	0	Feedback_Useful	5
Collaborative Slice Annotation Survey	1	1	0	Feedback_Useful	3
Collaborative Slice Annotation Survey	1	2	0	Feedback_Useful	3
Collaborative Slice Annotation Survey	1	1	0	Feedback_Useful	6
Collaborative Slice Annotation Survey	1	1	0	Feedback_Useful	4
Collaborative Slice Annotation Survey	1	1	0	Feedback_Useful	5
Collaborative Slice Annotation Survey	1	1	0	Feedback_Useful	6
Collaborative Slice Annotation Survey	1	1	0	Feedback_Useful	5
Collaborative Slice Annotation Survey	1	2	0	Feedback_Useful	5
Collaborative Slice Annotation Survey	1	1	0	Feedback_Useful	5
Collaborative Slice Annotation Survey	1	2	0	Feedback_Useful	5
Collaborative Slice Annotation Survey	1	1	0	Feedback_Useful	3
Collaborative Slice Annotation Survey	1	1	0	Feedback_Useful	6
Collaborative Slice Annotation Survey	1	1	0	Feedback_Useful	4
Collaborative Slice Annotation Survey	1	1	0	Feedback_Useful	3
Collaborative Slice Annotation Survey	2	2	0	Identify_Priorities	2
Collaborative Slice Annotation Survey	2	1	0	Identify_Priorities	0
Collaborative Slice Annotation Survey	1	1	0	Identify_Priorities	6
Collaborative Slice Annotation Survey	1	1	0	Identify_Priorities	2
Collaborative Slice Annotation Survey	1	1	0	Identify_Priorities	4
Collaborative Slice Annotation Survey	1	1	0	Identify_Priorities	6
Collaborative Slice Annotation Survey	1	1	0	Identify_Priorities	0
Collaborative Slice Annotation Survey	1	3	0	Identify_Priorities	2
Collaborative Slice Annotation Survey	1	4	0	Identify_Priorities	2
Collaborative Slice Annotation Survey	1	2	0	Identify_Priorities	0
Collaborative Slice Annotation Survey	1	2	0	Identify_Priorities	5
Collaborative Slice Annotation Survey	1	1	0	Identify_Priorities	5
Collaborative Slice Annotation Survey	1	1	0	Identify_Priorities	5
Collaborative Slice Annotation Survey	1	1	0	Identify_Priorities	3
Collaborative Slice Annotation Survey	1	1	0	Identify_Priorities	4
Collaborative Slice Annotation Survey	2	4	0	Identify_Priorities	0
Collaborative Slice Annotation Survey	2	1	0	Identify_Priorities	0
Collaborative Slice Annotation Survey	2	3	0	Identify_Priorities	0
Collaborative Slice Annotation Survey	2	2	0	Identify_Priorities	0
Collaborative Slice Annotation Survey	2	5	0	Identify_Priorities	3
Collaborative Slice Annotation Survey	1	1	0	Identify_Priorities	4
Collaborative Slice Annotation Survey	1	2	0	Identify_Priorities	1
Collaborative Slice Annotation Survey	1	1	0	Identify_Priorities	0
Collaborative Slice Annotation Survey	1	1	0	Identify_Priorities	4
Collaborative Slice Annotation Survey	1	1	0	Identify_Priorities	6
Collaborative Slice Annotation Survey	1	1	0	Identify_Priorities	3
Collaborative Slice Annotation Survey	1	2	0	Identify_Priorities	3
Collaborative Slice Annotation Survey	1	1	0	Identify_Priorities	5
Collaborative Slice Annotation Survey	1	1	0	Identify_Priorities	3
Collaborative Slice Annotation Survey	1	1	0	Identify_Priorities	4
Collaborative Slice Annotation Survey	1	1	0	Identify_Priorities	2
Collaborative Slice Annotation Survey	1	1	0	Identify_Priorities	5
Collaborative Slice Annotation Survey	1	2	0	Identify_Priorities	5
Collaborative Slice Annotation Survey	1	1	0	Identify_Priorities	2
Collaborative Slice Annotation Survey	1	1	0	Identify_Priorities	6
Collaborative Slice Annotation Survey	1	1	0	Identify_Priorities	1
Collaborative Slice Annotation Survey	1	1	0	Identify_Priorities	5
Collaborative Slice Annotation Survey	3	1	0	Identify_Priorities	3
Collaborative Slice Annotation Survey	1	1	0	Identify_Priorities	3
Collaborative Slice Annotation Survey	1	1	0	Identify_Priorities	2
Collaborative Slice Annotation Survey	1	1	0	Identify_Priorities	3
Collaborative Slice Annotation Survey	1	1	0	Identify_Priorities	5
Collaborative Slice Annotation Survey	1	2	0	Identify_Priorities	5
Collaborative Slice Annotation Survey	1	1	0	Identify_Priorities	5
Collaborative Slice Annotation Survey	1	1	0	Identify_Priorities	3
Collaborative Slice Annotation Survey	1	1	0	Identify_Priorities	3
Collaborative Slice Annotation Survey	1	1	0	Identify_Priorities	5
Collaborative Slice Annotation Survey	1	2	0	Identify_Priorities	6
Collaborative Slice Annotation Survey	1	1	0	Identify_Priorities	6
Collaborative Slice Annotation Survey	1	1	0	Identify_Priorities	4
Collaborative Slice Annotation Survey	1	3	0	Identify_Priorities	4
Collaborative Slice Annotation Survey	1	2	0	Identify_Priorities	4
Collaborative Slice Annotation Survey	1	1	0	Identify_Priorities	4
Collaborative Slice Annotation Survey	1	1	0	Identify_Priorities	2
Collaborative Slice Annotation Survey	1	1	0	Identify_Priorities	6
Collaborative Slice Annotation Survey	1	1	0	Identify_Priorities	2
Collaborative Slice Annotation Survey	1	1	0	Identify_Priorities	4
Collaborative Slice Annotation Survey	1	1	0	Identify_Priorities	4
Collaborative Slice Annotation Survey	1	1	0	Identify_Priorities	5
Collaborative Slice Annotation Survey	1	1	0	Identify_Priorities	5
Collaborative Slice Annotation Survey	1	1	0	Identify_Priorities	4
Collaborative Slice Annotation Survey	1	1	0	Identify_Priorities	5
Collaborative Slice Annotation Survey	1	1	0	Identify_Priorities	2
Collaborative Slice Annotation Survey	1	1	0	Identify_Priorities	3
Collaborative Slice Annotation Survey	1	2	0	Identify_Priorities	6
Collaborative Slice Annotation Survey	1	1	0	Identify_Priorities	6
Collaborative Slice Annotation Survey	1	1	0	Identify_Priorities	2
Collaborative Slice Annotation Survey	1	1	0	Identify_Priorities	5
Collaborative Slice Annotation Survey	1	1	0	Identify_Priorities	5
Collaborative Slice Annotation Survey	1	1	0	Identify_Priorities	5
Collaborative Slice Annotation Survey	1	1	0	Identify_Priorities	4
Collaborative Slice Annotation Survey	1	2	0	Identify_Priorities	4
Collaborative Slice Annotation Survey	1	1	0	Identify_Priorities	3
Collaborative Slice Annotation Survey	1	1	0	Identify_Priorities	5
Collaborative Slice Annotation Survey	1	1	0	Identify_Priorities	3
Collaborative Slice Annotation Survey	1	1	0	Identify_Priorities	4
Collaborative Slice Annotation Survey	1	1	0	Identify_Priorities	4
Collaborative Slice Annotation Survey	1	2	0	Identify_Priorities	4
Collaborative Slice Annotation Survey	1	1	0	Identify_Priorities	4
Collaborative Slice Annotation Survey	1	2	0	Identify_Priorities	4
Collaborative Slice Annotation Survey	1	1	0	Identify_Priorities	4
Collaborative Slice Annotation Survey	1	1	0	Identify_Priorities	3
Collaborative Slice Annotation Survey	1	1	0	Identify_Priorities	3
Collaborative Slice Annotation Survey	1	1	0	Identify_Priorities	2
Collaborative Slice Annotation Survey	2	2	0	Improved_understanding	2
Collaborative Slice Annotation Survey	2	1	0	Improved_understanding	0
Collaborative Slice Annotation Survey	1	1	0	Improved_understanding	6
Collaborative Slice Annotation Survey	1	1	0	Improved_understanding	5
Collaborative Slice Annotation Survey	1	1	0	Improved_understanding	5
Collaborative Slice Annotation Survey	1	1	0	Improved_understanding	6
Collaborative Slice Annotation Survey	1	1	0	Improved_understanding	0
Collaborative Slice Annotation Survey	1	3	0	Improved_understanding	3
Collaborative Slice Annotation Survey	1	4	0	Improved_understanding	4
Collaborative Slice Annotation Survey	1	2	0	Improved_understanding	0
Collaborative Slice Annotation Survey	1	2	0	Improved_understanding	4
Collaborative Slice Annotation Survey	1	1	0	Improved_understanding	4
Collaborative Slice Annotation Survey	1	1	0	Improved_understanding	4
Collaborative Slice Annotation Survey	1	1	0	Improved_understanding	4
Collaborative Slice Annotation Survey	1	1	0	Improved_understanding	4
Collaborative Slice Annotation Survey	2	4	0	Improved_understanding	3
Collaborative Slice Annotation Survey	2	1	0	Improved_understanding	0
Collaborative Slice Annotation Survey	2	3	0	Improved_understanding	3
Collaborative Slice Annotation Survey	2	2	0	Improved_understanding	0
Collaborative Slice Annotation Survey	2	5	0	Improved_understanding	3
Collaborative Slice Annotation Survey	1	1	0	Improved_understanding	6
Collaborative Slice Annotation Survey	1	2	0	Improved_understanding	3
Collaborative Slice Annotation Survey	1	1	0	Improved_understanding	3
Collaborative Slice Annotation Survey	1	1	0	Improved_understanding	4
Collaborative Slice Annotation Survey	1	1	0	Improved_understanding	5
Collaborative Slice Annotation Survey	1	1	0	Improved_understanding	5
Collaborative Slice Annotation Survey	1	2	0	Improved_understanding	5
Collaborative Slice Annotation Survey	1	1	0	Improved_understanding	4
Collaborative Slice Annotation Survey	1	1	0	Improved_understanding	5
Collaborative Slice Annotation Survey	1	1	0	Improved_understanding	4
Collaborative Slice Annotation Survey	1	1	0	Improved_understanding	2
Collaborative Slice Annotation Survey	1	1	0	Improved_understanding	4
Collaborative Slice Annotation Survey	1	2	0	Improved_understanding	4
Collaborative Slice Annotation Survey	1	1	0	Improved_understanding	4
Collaborative Slice Annotation Survey	1	1	0	Improved_understanding	5
Collaborative Slice Annotation Survey	1	1	0	Improved_understanding	5
Collaborative Slice Annotation Survey	1	1	0	Improved_understanding	4
Collaborative Slice Annotation Survey	3	1	0	Improved_understanding	5
Collaborative Slice Annotation Survey	1	1	0	Improved_understanding	3
Collaborative Slice Annotation Survey	1	1	0	Improved_understanding	3
Collaborative Slice Annotation Survey	1	1	0	Improved_understanding	3
Collaborative Slice Annotation Survey	1	1	0	Improved_understanding	6
Collaborative Slice Annotation Survey	1	2	0	Improved_understanding	6
Collaborative Slice Annotation Survey	1	1	0	Improved_understanding	0
Collaborative Slice Annotation Survey	1	1	0	Improved_understanding	3
Collaborative Slice Annotation Survey	1	1	0	Improved_understanding	3
Collaborative Slice Annotation Survey	1	1	0	Improved_understanding	5
Collaborative Slice Annotation Survey	1	2	0	Improved_understanding	6
Collaborative Slice Annotation Survey	1	1	0	Improved_understanding	6
Collaborative Slice Annotation Survey	1	1	0	Improved_understanding	2
Collaborative Slice Annotation Survey	1	3	0	Improved_understanding	2
Collaborative Slice Annotation Survey	1	2	0	Improved_understanding	2
Collaborative Slice Annotation Survey	1	1	0	Improved_understanding	6
Collaborative Slice Annotation Survey	1	1	0	Improved_understanding	3
Collaborative Slice Annotation Survey	1	1	0	Improved_understanding	6
Collaborative Slice Annotation Survey	1	1	0	Improved_understanding	4
Collaborative Slice Annotation Survey	1	1	0	Improved_understanding	3
Collaborative Slice Annotation Survey	1	1	0	Improved_understanding	4
Collaborative Slice Annotation Survey	1	1	0	Improved_understanding	6
Collaborative Slice Annotation Survey	1	1	0	Improved_understanding	6
Collaborative Slice Annotation Survey	1	1	0	Improved_understanding	4
Collaborative Slice Annotation Survey	1	1	0	Improved_understanding	5
Collaborative Slice Annotation Survey	1	1	0	Improved_understanding	3
Collaborative Slice Annotation Survey	1	1	0	Improved_understanding	4
Collaborative Slice Annotation Survey	1	2	0	Improved_understanding	3
Collaborative Slice Annotation Survey	1	1	0	Improved_understanding	3
Collaborative Slice Annotation Survey	1	1	0	Improved_understanding	4
Collaborative Slice Annotation Survey	1	1	0	Improved_understanding	6
Collaborative Slice Annotation Survey	1	1	0	Improved_understanding	5
Collaborative Slice Annotation Survey	1	1	0	Improved_understanding	4
Collaborative Slice Annotation Survey	1	1	0	Improved_understanding	4
Collaborative Slice Annotation Survey	1	2	0	Improved_understanding	4
Collaborative Slice Annotation Survey	1	1	0	Improved_understanding	5
Collaborative Slice Annotation Survey	1	1	0	Improved_understanding	4
Collaborative Slice Annotation Survey	1	1	0	Improved_understanding	4
Collaborative Slice Annotation Survey	1	1	0	Improved_understanding	3
Collaborative Slice Annotation Survey	1	1	0	Improved_understanding	5
Collaborative Slice Annotation Survey	1	2	0	Improved_understanding	5
Collaborative Slice Annotation Survey	1	1	0	Improved_understanding	6
Collaborative Slice Annotation Survey	1	2	0	Improved_understanding	6
Collaborative Slice Annotation Survey	1	1	0	Improved_understanding	3
Collaborative Slice Annotation Survey	1	1	0	Improved_understanding	6
Collaborative Slice Annotation Survey	1	1	0	Improved_understanding	5
Collaborative Slice Annotation Survey	1	1	0	Improved_understanding	4
Collaborative Slice Annotation Survey	2	2	0	Individualised_Learning	2
Collaborative Slice Annotation Survey	2	1	0	Individualised_Learning	0
Collaborative Slice Annotation Survey	1	1	0	Individualised_Learning	5
Collaborative Slice Annotation Survey	1	1	0	Individualised_Learning	1
Collaborative Slice Annotation Survey	1	1	0	Individualised_Learning	5
Collaborative Slice Annotation Survey	1	1	0	Individualised_Learning	4
Collaborative Slice Annotation Survey	1	1	0	Individualised_Learning	0
Collaborative Slice Annotation Survey	1	3	0	Individualised_Learning	3
Collaborative Slice Annotation Survey	1	4	0	Individualised_Learning	2
Collaborative Slice Annotation Survey	1	2	0	Individualised_Learning	0
Collaborative Slice Annotation Survey	1	2	0	Individualised_Learning	4
Collaborative Slice Annotation Survey	1	1	0	Individualised_Learning	4
Collaborative Slice Annotation Survey	1	1	0	Individualised_Learning	4
Collaborative Slice Annotation Survey	1	1	0	Individualised_Learning	3
Collaborative Slice Annotation Survey	1	1	0	Individualised_Learning	4
Collaborative Slice Annotation Survey	2	4	0	Individualised_Learning	3
Collaborative Slice Annotation Survey	2	1	0	Individualised_Learning	0
Collaborative Slice Annotation Survey	2	3	0	Individualised_Learning	3
Collaborative Slice Annotation Survey	2	2	0	Individualised_Learning	0
Collaborative Slice Annotation Survey	2	5	0	Individualised_Learning	3
Collaborative Slice Annotation Survey	1	1	0	Individualised_Learning	5
Collaborative Slice Annotation Survey	1	2	0	Individualised_Learning	1
Collaborative Slice Annotation Survey	1	1	0	Individualised_Learning	0
Collaborative Slice Annotation Survey	1	1	0	Individualised_Learning	5
Collaborative Slice Annotation Survey	1	1	0	Individualised_Learning	3
Collaborative Slice Annotation Survey	1	1	0	Individualised_Learning	4
Collaborative Slice Annotation Survey	1	2	0	Individualised_Learning	4
Collaborative Slice Annotation Survey	1	1	0	Individualised_Learning	4
Collaborative Slice Annotation Survey	1	1	0	Individualised_Learning	4
Collaborative Slice Annotation Survey	1	1	0	Individualised_Learning	4
Collaborative Slice Annotation Survey	1	1	0	Individualised_Learning	3
Collaborative Slice Annotation Survey	1	1	0	Individualised_Learning	4
Collaborative Slice Annotation Survey	1	2	0	Individualised_Learning	4
Collaborative Slice Annotation Survey	1	1	0	Individualised_Learning	6
Collaborative Slice Annotation Survey	1	1	0	Individualised_Learning	4
Collaborative Slice Annotation Survey	1	1	0	Individualised_Learning	2
Collaborative Slice Annotation Survey	1	1	0	Individualised_Learning	5
Collaborative Slice Annotation Survey	3	1	0	Individualised_Learning	3
Collaborative Slice Annotation Survey	1	1	0	Individualised_Learning	3
Collaborative Slice Annotation Survey	1	1	0	Individualised_Learning	3
Collaborative Slice Annotation Survey	1	1	0	Individualised_Learning	3
Collaborative Slice Annotation Survey	1	1	0	Individualised_Learning	6
Collaborative Slice Annotation Survey	1	2	0	Individualised_Learning	5
Collaborative Slice Annotation Survey	1	1	0	Individualised_Learning	5
Collaborative Slice Annotation Survey	1	1	0	Individualised_Learning	4
Collaborative Slice Annotation Survey	1	1	0	Individualised_Learning	3
Collaborative Slice Annotation Survey	1	1	0	Individualised_Learning	5
Collaborative Slice Annotation Survey	1	2	0	Individualised_Learning	5
Collaborative Slice Annotation Survey	1	1	0	Individualised_Learning	5
Collaborative Slice Annotation Survey	1	1	0	Individualised_Learning	4
Collaborative Slice Annotation Survey	1	3	0	Individualised_Learning	4
Collaborative Slice Annotation Survey	1	2	0	Individualised_Learning	4
Collaborative Slice Annotation Survey	1	1	0	Individualised_Learning	4
Collaborative Slice Annotation Survey	1	1	0	Individualised_Learning	5
Collaborative Slice Annotation Survey	1	1	0	Individualised_Learning	6
Collaborative Slice Annotation Survey	1	1	0	Individualised_Learning	2
Collaborative Slice Annotation Survey	1	1	0	Individualised_Learning	1
Collaborative Slice Annotation Survey	1	1	0	Individualised_Learning	3
Collaborative Slice Annotation Survey	1	1	0	Individualised_Learning	4
Collaborative Slice Annotation Survey	1	1	0	Individualised_Learning	5
Collaborative Slice Annotation Survey	1	1	0	Individualised_Learning	2
Collaborative Slice Annotation Survey	1	1	0	Individualised_Learning	4
Collaborative Slice Annotation Survey	1	1	0	Individualised_Learning	2
Collaborative Slice Annotation Survey	1	1	0	Individualised_Learning	4
Collaborative Slice Annotation Survey	1	2	0	Individualised_Learning	1
Collaborative Slice Annotation Survey	1	1	0	Individualised_Learning	0
Collaborative Slice Annotation Survey	1	1	0	Individualised_Learning	2
Collaborative Slice Annotation Survey	1	1	0	Individualised_Learning	4
Collaborative Slice Annotation Survey	1	1	0	Individualised_Learning	6
Collaborative Slice Annotation Survey	1	1	0	Individualised_Learning	4
Collaborative Slice Annotation Survey	1	1	0	Individualised_Learning	5
Collaborative Slice Annotation Survey	1	2	0	Individualised_Learning	5
Collaborative Slice Annotation Survey	1	1	0	Individualised_Learning	2
Collaborative Slice Annotation Survey	1	1	0	Individualised_Learning	5
Collaborative Slice Annotation Survey	1	1	0	Individualised_Learning	4
Collaborative Slice Annotation Survey	1	1	0	Individualised_Learning	4
Collaborative Slice Annotation Survey	1	1	0	Individualised_Learning	4
Collaborative Slice Annotation Survey	1	2	0	Individualised_Learning	4
Collaborative Slice Annotation Survey	1	1	0	Individualised_Learning	4
Collaborative Slice Annotation Survey	1	2	0	Individualised_Learning	4
Collaborative Slice Annotation Survey	1	1	0	Individualised_Learning	3
Collaborative Slice Annotation Survey	1	1	0	Individualised_Learning	6
Collaborative Slice Annotation Survey	1	1	0	Individualised_Learning	5
Collaborative Slice Annotation Survey	1	1	0	Individualised_Learning	2
Collaborative Slice Annotation Survey	2	2	0	MetFlexibleLearningNeeds	2
Collaborative Slice Annotation Survey	2	1	0	MetFlexibleLearningNeeds	0
Collaborative Slice Annotation Survey	1	1	0	MetFlexibleLearningNeeds	5
Collaborative Slice Annotation Survey	1	1	0	MetFlexibleLearningNeeds	4
Collaborative Slice Annotation Survey	1	1	0	MetFlexibleLearningNeeds	4
Collaborative Slice Annotation Survey	1	1	0	MetFlexibleLearningNeeds	6
Collaborative Slice Annotation Survey	1	1	0	MetFlexibleLearningNeeds	0
Collaborative Slice Annotation Survey	1	3	0	MetFlexibleLearningNeeds	3
Collaborative Slice Annotation Survey	1	4	0	MetFlexibleLearningNeeds	2
Collaborative Slice Annotation Survey	1	2	0	MetFlexibleLearningNeeds	0
Collaborative Slice Annotation Survey	1	2	0	MetFlexibleLearningNeeds	4
Collaborative Slice Annotation Survey	1	1	0	MetFlexibleLearningNeeds	4
Collaborative Slice Annotation Survey	1	1	0	MetFlexibleLearningNeeds	4
Collaborative Slice Annotation Survey	1	1	0	MetFlexibleLearningNeeds	3
Collaborative Slice Annotation Survey	1	1	0	MetFlexibleLearningNeeds	4
Collaborative Slice Annotation Survey	2	4	0	MetFlexibleLearningNeeds	3
Collaborative Slice Annotation Survey	2	1	0	MetFlexibleLearningNeeds	0
Collaborative Slice Annotation Survey	2	3	0	MetFlexibleLearningNeeds	3
Collaborative Slice Annotation Survey	2	2	0	MetFlexibleLearningNeeds	0
Collaborative Slice Annotation Survey	2	5	0	MetFlexibleLearningNeeds	3
Collaborative Slice Annotation Survey	1	1	0	MetFlexibleLearningNeeds	5
Collaborative Slice Annotation Survey	1	2	0	MetFlexibleLearningNeeds	4
Collaborative Slice Annotation Survey	1	1	0	MetFlexibleLearningNeeds	4
Collaborative Slice Annotation Survey	1	1	0	MetFlexibleLearningNeeds	3
Collaborative Slice Annotation Survey	1	1	0	MetFlexibleLearningNeeds	5
Collaborative Slice Annotation Survey	1	1	0	MetFlexibleLearningNeeds	4
Collaborative Slice Annotation Survey	1	2	0	MetFlexibleLearningNeeds	4
Collaborative Slice Annotation Survey	1	1	0	MetFlexibleLearningNeeds	3
Collaborative Slice Annotation Survey	1	1	0	MetFlexibleLearningNeeds	3
Collaborative Slice Annotation Survey	1	1	0	MetFlexibleLearningNeeds	5
Collaborative Slice Annotation Survey	1	1	0	MetFlexibleLearningNeeds	3
Collaborative Slice Annotation Survey	1	1	0	MetFlexibleLearningNeeds	4
Collaborative Slice Annotation Survey	1	2	0	MetFlexibleLearningNeeds	4
Collaborative Slice Annotation Survey	1	1	0	MetFlexibleLearningNeeds	6
Collaborative Slice Annotation Survey	1	1	0	MetFlexibleLearningNeeds	3
Collaborative Slice Annotation Survey	1	1	0	MetFlexibleLearningNeeds	5
Collaborative Slice Annotation Survey	1	1	0	MetFlexibleLearningNeeds	5
Collaborative Slice Annotation Survey	3	1	0	MetFlexibleLearningNeeds	5
Collaborative Slice Annotation Survey	1	1	0	MetFlexibleLearningNeeds	3
Collaborative Slice Annotation Survey	1	1	0	MetFlexibleLearningNeeds	4
Collaborative Slice Annotation Survey	1	1	0	MetFlexibleLearningNeeds	2
Collaborative Slice Annotation Survey	1	1	0	MetFlexibleLearningNeeds	6
Collaborative Slice Annotation Survey	1	2	0	MetFlexibleLearningNeeds	5
Collaborative Slice Annotation Survey	1	1	0	MetFlexibleLearningNeeds	5
Collaborative Slice Annotation Survey	1	1	0	MetFlexibleLearningNeeds	2
Collaborative Slice Annotation Survey	1	1	0	MetFlexibleLearningNeeds	3
Collaborative Slice Annotation Survey	1	1	0	MetFlexibleLearningNeeds	6
Collaborative Slice Annotation Survey	1	2	0	MetFlexibleLearningNeeds	6
Collaborative Slice Annotation Survey	1	1	0	MetFlexibleLearningNeeds	6
Collaborative Slice Annotation Survey	1	1	0	MetFlexibleLearningNeeds	3
Collaborative Slice Annotation Survey	1	3	0	MetFlexibleLearningNeeds	3
Collaborative Slice Annotation Survey	1	2	0	MetFlexibleLearningNeeds	3
Collaborative Slice Annotation Survey	1	1	0	MetFlexibleLearningNeeds	3
Collaborative Slice Annotation Survey	1	1	0	MetFlexibleLearningNeeds	4
Collaborative Slice Annotation Survey	1	1	0	MetFlexibleLearningNeeds	6
Collaborative Slice Annotation Survey	1	1	0	MetFlexibleLearningNeeds	5
Collaborative Slice Annotation Survey	1	1	0	MetFlexibleLearningNeeds	3
Collaborative Slice Annotation Survey	1	1	0	MetFlexibleLearningNeeds	4
Collaborative Slice Annotation Survey	1	1	0	MetFlexibleLearningNeeds	4
Collaborative Slice Annotation Survey	1	1	0	MetFlexibleLearningNeeds	5
Collaborative Slice Annotation Survey	1	1	0	MetFlexibleLearningNeeds	3
Collaborative Slice Annotation Survey	1	1	0	MetFlexibleLearningNeeds	3
Collaborative Slice Annotation Survey	1	1	0	MetFlexibleLearningNeeds	2
Collaborative Slice Annotation Survey	1	1	0	MetFlexibleLearningNeeds	3
Collaborative Slice Annotation Survey	1	2	0	MetFlexibleLearningNeeds	3
Collaborative Slice Annotation Survey	1	1	0	MetFlexibleLearningNeeds	3
Collaborative Slice Annotation Survey	1	1	0	MetFlexibleLearningNeeds	3
Collaborative Slice Annotation Survey	1	1	0	MetFlexibleLearningNeeds	5
Collaborative Slice Annotation Survey	1	1	0	MetFlexibleLearningNeeds	4
Collaborative Slice Annotation Survey	1	1	0	MetFlexibleLearningNeeds	4
Collaborative Slice Annotation Survey	1	1	0	MetFlexibleLearningNeeds	3
Collaborative Slice Annotation Survey	1	2	0	MetFlexibleLearningNeeds	3
Collaborative Slice Annotation Survey	1	1	0	MetFlexibleLearningNeeds	5
Collaborative Slice Annotation Survey	1	1	0	MetFlexibleLearningNeeds	5
Collaborative Slice Annotation Survey	1	1	0	MetFlexibleLearningNeeds	4
Collaborative Slice Annotation Survey	1	1	0	MetFlexibleLearningNeeds	5
Collaborative Slice Annotation Survey	1	1	0	MetFlexibleLearningNeeds	5
Collaborative Slice Annotation Survey	1	2	0	MetFlexibleLearningNeeds	5
Collaborative Slice Annotation Survey	1	1	0	MetFlexibleLearningNeeds	6
Collaborative Slice Annotation Survey	1	2	0	MetFlexibleLearningNeeds	6
Collaborative Slice Annotation Survey	1	1	0	MetFlexibleLearningNeeds	3
Collaborative Slice Annotation Survey	1	1	0	MetFlexibleLearningNeeds	6
Collaborative Slice Annotation Survey	1	1	0	MetFlexibleLearningNeeds	5
Collaborative Slice Annotation Survey	1	1	0	MetFlexibleLearningNeeds	4
Collaborative Slice Annotation Survey	2	2	0	More_Efficient	2
Collaborative Slice Annotation Survey	2	1	0	More_Efficient	0
Collaborative Slice Annotation Survey	1	1	0	More_Efficient	4
Collaborative Slice Annotation Survey	1	1	0	More_Efficient	5
Collaborative Slice Annotation Survey	1	1	0	More_Efficient	2
Collaborative Slice Annotation Survey	1	1	0	More_Efficient	6
Collaborative Slice Annotation Survey	1	1	0	More_Efficient	0
Collaborative Slice Annotation Survey	1	3	0	More_Efficient	2
Collaborative Slice Annotation Survey	1	4	0	More_Efficient	2
Collaborative Slice Annotation Survey	1	2	0	More_Efficient	0
Collaborative Slice Annotation Survey	1	2	0	More_Efficient	6
Collaborative Slice Annotation Survey	1	1	0	More_Efficient	6
Collaborative Slice Annotation Survey	1	1	0	More_Efficient	3
Collaborative Slice Annotation Survey	1	1	0	More_Efficient	4
Collaborative Slice Annotation Survey	1	1	0	More_Efficient	3
Collaborative Slice Annotation Survey	2	4	0	More_Efficient	3
Collaborative Slice Annotation Survey	2	1	0	More_Efficient	0
Collaborative Slice Annotation Survey	2	3	0	More_Efficient	3
Collaborative Slice Annotation Survey	2	2	0	More_Efficient	0
Collaborative Slice Annotation Survey	2	5	0	More_Efficient	3
Collaborative Slice Annotation Survey	1	1	0	More_Efficient	4
Collaborative Slice Annotation Survey	1	2	0	More_Efficient	1
Collaborative Slice Annotation Survey	1	1	0	More_Efficient	0
Collaborative Slice Annotation Survey	1	1	0	More_Efficient	3
Collaborative Slice Annotation Survey	1	1	0	More_Efficient	4
Collaborative Slice Annotation Survey	1	1	0	More_Efficient	0
Collaborative Slice Annotation Survey	1	2	0	More_Efficient	3
Collaborative Slice Annotation Survey	1	1	0	More_Efficient	5
Collaborative Slice Annotation Survey	1	1	0	More_Efficient	4
Collaborative Slice Annotation Survey	1	1	0	More_Efficient	4
Collaborative Slice Annotation Survey	1	1	0	More_Efficient	3
Collaborative Slice Annotation Survey	1	1	0	More_Efficient	6
Collaborative Slice Annotation Survey	1	2	0	More_Efficient	6
Collaborative Slice Annotation Survey	1	1	0	More_Efficient	6
Collaborative Slice Annotation Survey	1	1	0	More_Efficient	3
Collaborative Slice Annotation Survey	1	1	0	More_Efficient	6
Collaborative Slice Annotation Survey	1	1	0	More_Efficient	4
Collaborative Slice Annotation Survey	3	1	0	More_Efficient	6
Collaborative Slice Annotation Survey	1	1	0	More_Efficient	2
Collaborative Slice Annotation Survey	1	1	0	More_Efficient	4
Collaborative Slice Annotation Survey	1	1	0	More_Efficient	4
Collaborative Slice Annotation Survey	1	1	0	More_Efficient	5
Collaborative Slice Annotation Survey	1	2	0	More_Efficient	6
Collaborative Slice Annotation Survey	1	1	0	More_Efficient	6
Collaborative Slice Annotation Survey	1	1	0	More_Efficient	2
Collaborative Slice Annotation Survey	1	1	0	More_Efficient	3
Collaborative Slice Annotation Survey	1	1	0	More_Efficient	4
Collaborative Slice Annotation Survey	1	2	0	More_Efficient	6
Collaborative Slice Annotation Survey	1	1	0	More_Efficient	6
Collaborative Slice Annotation Survey	1	1	0	More_Efficient	2
Collaborative Slice Annotation Survey	1	3	0	More_Efficient	2
Collaborative Slice Annotation Survey	1	2	0	More_Efficient	2
Collaborative Slice Annotation Survey	1	1	0	More_Efficient	5
Collaborative Slice Annotation Survey	1	1	0	More_Efficient	3
Collaborative Slice Annotation Survey	1	1	0	More_Efficient	6
Collaborative Slice Annotation Survey	1	1	0	More_Efficient	2
Collaborative Slice Annotation Survey	1	1	0	More_Efficient	5
Collaborative Slice Annotation Survey	1	1	0	More_Efficient	4
Collaborative Slice Annotation Survey	1	1	0	More_Efficient	5
Collaborative Slice Annotation Survey	1	1	0	More_Efficient	6
Collaborative Slice Annotation Survey	1	1	0	More_Efficient	4
Collaborative Slice Annotation Survey	1	1	0	More_Efficient	4
Collaborative Slice Annotation Survey	1	1	0	More_Efficient	4
Collaborative Slice Annotation Survey	1	1	0	More_Efficient	4
Collaborative Slice Annotation Survey	1	2	0	More_Efficient	2
Collaborative Slice Annotation Survey	1	1	0	More_Efficient	2
Collaborative Slice Annotation Survey	1	1	0	More_Efficient	4
Collaborative Slice Annotation Survey	1	1	0	More_Efficient	3
Collaborative Slice Annotation Survey	1	1	0	More_Efficient	5
Collaborative Slice Annotation Survey	1	1	0	More_Efficient	3
Collaborative Slice Annotation Survey	1	1	0	More_Efficient	4
Collaborative Slice Annotation Survey	1	2	0	More_Efficient	4
Collaborative Slice Annotation Survey	1	1	0	More_Efficient	3
Collaborative Slice Annotation Survey	1	1	0	More_Efficient	5
Collaborative Slice Annotation Survey	1	1	0	More_Efficient	3
Collaborative Slice Annotation Survey	1	1	0	More_Efficient	2
Collaborative Slice Annotation Survey	1	1	0	More_Efficient	5
Collaborative Slice Annotation Survey	1	2	0	More_Efficient	5
Collaborative Slice Annotation Survey	1	1	0	More_Efficient	0
Collaborative Slice Annotation Survey	1	2	0	More_Efficient	1
Collaborative Slice Annotation Survey	1	1	0	More_Efficient	3
Collaborative Slice Annotation Survey	1	1	0	More_Efficient	4
Collaborative Slice Annotation Survey	1	1	0	More_Efficient	6
Collaborative Slice Annotation Survey	1	1	0	More_Efficient	2
Collaborative Slice Annotation Survey	2	2	0	MyUnderstanding_After	2
Collaborative Slice Annotation Survey	2	1	0	MyUnderstanding_After	0
Collaborative Slice Annotation Survey	1	1	0	MyUnderstanding_After	7
Collaborative Slice Annotation Survey	1	1	0	MyUnderstanding_After	6
Collaborative Slice Annotation Survey	1	1	0	MyUnderstanding_After	8
Collaborative Slice Annotation Survey	1	1	0	MyUnderstanding_After	6
Collaborative Slice Annotation Survey	1	1	0	MyUnderstanding_After	0
Collaborative Slice Annotation Survey	1	3	0	MyUnderstanding_After	0
Collaborative Slice Annotation Survey	1	4	0	MyUnderstanding_After	2
Collaborative Slice Annotation Survey	1	2	0	MyUnderstanding_After	0
Collaborative Slice Annotation Survey	1	2	0	MyUnderstanding_After	6
Collaborative Slice Annotation Survey	1	1	0	MyUnderstanding_After	6
Collaborative Slice Annotation Survey	1	1	0	MyUnderstanding_After	6
Collaborative Slice Annotation Survey	1	1	0	MyUnderstanding_After	8
Collaborative Slice Annotation Survey	1	1	0	MyUnderstanding_After	6
Collaborative Slice Annotation Survey	2	4	0	MyUnderstanding_After	2
Collaborative Slice Annotation Survey	2	1	0	MyUnderstanding_After	0
Collaborative Slice Annotation Survey	2	3	0	MyUnderstanding_After	2
Collaborative Slice Annotation Survey	2	2	0	MyUnderstanding_After	2
Collaborative Slice Annotation Survey	2	5	0	MyUnderstanding_After	2
Collaborative Slice Annotation Survey	1	1	0	MyUnderstanding_After	7
Collaborative Slice Annotation Survey	1	2	0	MyUnderstanding_After	5
Collaborative Slice Annotation Survey	1	1	0	MyUnderstanding_After	5
Collaborative Slice Annotation Survey	1	1	0	MyUnderstanding_After	9
Collaborative Slice Annotation Survey	1	1	0	MyUnderstanding_After	6
Collaborative Slice Annotation Survey	1	1	0	MyUnderstanding_After	7
Collaborative Slice Annotation Survey	1	2	0	MyUnderstanding_After	7
Collaborative Slice Annotation Survey	1	1	0	MyUnderstanding_After	6
Collaborative Slice Annotation Survey	1	1	0	MyUnderstanding_After	7
Collaborative Slice Annotation Survey	1	1	0	MyUnderstanding_After	6
Collaborative Slice Annotation Survey	1	1	0	MyUnderstanding_After	4
Collaborative Slice Annotation Survey	1	1	0	MyUnderstanding_After	2
Collaborative Slice Annotation Survey	1	2	0	MyUnderstanding_After	3
Collaborative Slice Annotation Survey	1	1	0	MyUnderstanding_After	6
Collaborative Slice Annotation Survey	1	1	0	MyUnderstanding_After	5
Collaborative Slice Annotation Survey	1	1	0	MyUnderstanding_After	7
Collaborative Slice Annotation Survey	1	1	0	MyUnderstanding_After	8
Collaborative Slice Annotation Survey	3	1	0	MyUnderstanding_After	7
Collaborative Slice Annotation Survey	1	1	0	MyUnderstanding_After	3
Collaborative Slice Annotation Survey	1	1	0	MyUnderstanding_After	6
Collaborative Slice Annotation Survey	1	1	0	MyUnderstanding_After	7
Collaborative Slice Annotation Survey	1	1	0	MyUnderstanding_After	8
Collaborative Slice Annotation Survey	1	2	0	MyUnderstanding_After	6
Collaborative Slice Annotation Survey	1	1	0	MyUnderstanding_After	6
Collaborative Slice Annotation Survey	1	1	0	MyUnderstanding_After	5
Collaborative Slice Annotation Survey	1	1	0	MyUnderstanding_After	3
Collaborative Slice Annotation Survey	1	1	0	MyUnderstanding_After	7
Collaborative Slice Annotation Survey	1	2	0	MyUnderstanding_After	7
Collaborative Slice Annotation Survey	1	1	0	MyUnderstanding_After	7
Collaborative Slice Annotation Survey	1	1	0	MyUnderstanding_After	2
Collaborative Slice Annotation Survey	1	3	0	MyUnderstanding_After	2
Collaborative Slice Annotation Survey	1	2	0	MyUnderstanding_After	2
Collaborative Slice Annotation Survey	1	1	0	MyUnderstanding_After	7
Collaborative Slice Annotation Survey	1	1	0	MyUnderstanding_After	7
Collaborative Slice Annotation Survey	1	1	0	MyUnderstanding_After	10
Collaborative Slice Annotation Survey	1	1	0	MyUnderstanding_After	7
Collaborative Slice Annotation Survey	1	1	0	MyUnderstanding_After	4
Collaborative Slice Annotation Survey	1	1	0	MyUnderstanding_After	7
Collaborative Slice Annotation Survey	1	1	0	MyUnderstanding_After	8
Collaborative Slice Annotation Survey	1	1	0	MyUnderstanding_After	8
Collaborative Slice Annotation Survey	1	1	0	MyUnderstanding_After	3
Collaborative Slice Annotation Survey	1	1	0	MyUnderstanding_After	8
Collaborative Slice Annotation Survey	1	1	0	MyUnderstanding_After	7
Collaborative Slice Annotation Survey	1	1	0	MyUnderstanding_After	8
Collaborative Slice Annotation Survey	1	2	0	MyUnderstanding_After	2
Collaborative Slice Annotation Survey	1	1	0	MyUnderstanding_After	2
Collaborative Slice Annotation Survey	1	1	0	MyUnderstanding_After	8
Collaborative Slice Annotation Survey	1	1	0	MyUnderstanding_After	7
Collaborative Slice Annotation Survey	1	1	0	MyUnderstanding_After	4
Collaborative Slice Annotation Survey	1	1	0	MyUnderstanding_After	8
Collaborative Slice Annotation Survey	1	1	0	MyUnderstanding_After	7
Collaborative Slice Annotation Survey	1	2	0	MyUnderstanding_After	7
Collaborative Slice Annotation Survey	1	1	0	MyUnderstanding_After	5
Collaborative Slice Annotation Survey	1	1	0	MyUnderstanding_After	8
Collaborative Slice Annotation Survey	1	1	0	MyUnderstanding_After	6
Collaborative Slice Annotation Survey	1	1	0	MyUnderstanding_After	6
Collaborative Slice Annotation Survey	1	1	0	MyUnderstanding_After	0
Collaborative Slice Annotation Survey	1	2	0	MyUnderstanding_After	7
Collaborative Slice Annotation Survey	1	1	0	MyUnderstanding_After	7
Collaborative Slice Annotation Survey	1	2	0	MyUnderstanding_After	7
Collaborative Slice Annotation Survey	1	1	0	MyUnderstanding_After	5
Collaborative Slice Annotation Survey	1	1	0	MyUnderstanding_After	8
Collaborative Slice Annotation Survey	1	1	0	MyUnderstanding_After	6
Collaborative Slice Annotation Survey	1	1	0	MyUnderstanding_After	5
Collaborative Slice Annotation Survey	2	2	0	MyUnderstanding_Before	2
Collaborative Slice Annotation Survey	2	1	0	MyUnderstanding_Before	1
Collaborative Slice Annotation Survey	1	1	0	MyUnderstanding_Before	2
Collaborative Slice Annotation Survey	1	1	0	MyUnderstanding_Before	4
Collaborative Slice Annotation Survey	1	1	0	MyUnderstanding_Before	5
Collaborative Slice Annotation Survey	1	1	0	MyUnderstanding_Before	4
Collaborative Slice Annotation Survey	1	1	0	MyUnderstanding_Before	0
Collaborative Slice Annotation Survey	1	3	0	MyUnderstanding_Before	0
Collaborative Slice Annotation Survey	1	4	0	MyUnderstanding_Before	3
Collaborative Slice Annotation Survey	1	2	0	MyUnderstanding_Before	0
Collaborative Slice Annotation Survey	1	2	0	MyUnderstanding_Before	2
Collaborative Slice Annotation Survey	1	1	0	MyUnderstanding_Before	0
Collaborative Slice Annotation Survey	1	1	0	MyUnderstanding_Before	4
Collaborative Slice Annotation Survey	1	1	0	MyUnderstanding_Before	6
Collaborative Slice Annotation Survey	1	1	0	MyUnderstanding_Before	3
Collaborative Slice Annotation Survey	2	4	0	MyUnderstanding_Before	2
Collaborative Slice Annotation Survey	2	1	0	MyUnderstanding_Before	0
Collaborative Slice Annotation Survey	2	3	0	MyUnderstanding_Before	2
Collaborative Slice Annotation Survey	2	2	0	MyUnderstanding_Before	2
Collaborative Slice Annotation Survey	2	5	0	MyUnderstanding_Before	2
Collaborative Slice Annotation Survey	1	1	0	MyUnderstanding_Before	4
Collaborative Slice Annotation Survey	1	2	0	MyUnderstanding_Before	4
Collaborative Slice Annotation Survey	1	1	0	MyUnderstanding_Before	4
Collaborative Slice Annotation Survey	1	1	0	MyUnderstanding_Before	7
Collaborative Slice Annotation Survey	1	1	0	MyUnderstanding_Before	5
Collaborative Slice Annotation Survey	1	1	0	MyUnderstanding_Before	6
Collaborative Slice Annotation Survey	1	2	0	MyUnderstanding_Before	6
Collaborative Slice Annotation Survey	1	1	0	MyUnderstanding_Before	3
Collaborative Slice Annotation Survey	1	1	0	MyUnderstanding_Before	4
Collaborative Slice Annotation Survey	1	1	0	MyUnderstanding_Before	5
Collaborative Slice Annotation Survey	1	1	0	MyUnderstanding_Before	3
Collaborative Slice Annotation Survey	1	1	0	MyUnderstanding_Before	0
Collaborative Slice Annotation Survey	1	2	0	MyUnderstanding_Before	2
Collaborative Slice Annotation Survey	1	1	0	MyUnderstanding_Before	5
Collaborative Slice Annotation Survey	1	1	0	MyUnderstanding_Before	5
Collaborative Slice Annotation Survey	1	1	0	MyUnderstanding_Before	5
Collaborative Slice Annotation Survey	1	1	0	MyUnderstanding_Before	6
Collaborative Slice Annotation Survey	3	1	0	MyUnderstanding_Before	5
Collaborative Slice Annotation Survey	1	1	0	MyUnderstanding_Before	2
Collaborative Slice Annotation Survey	1	1	0	MyUnderstanding_Before	4
Collaborative Slice Annotation Survey	1	1	0	MyUnderstanding_Before	5
Collaborative Slice Annotation Survey	1	1	0	MyUnderstanding_Before	5
Collaborative Slice Annotation Survey	1	2	0	MyUnderstanding_Before	1
Collaborative Slice Annotation Survey	1	1	0	MyUnderstanding_Before	1
Collaborative Slice Annotation Survey	1	1	0	MyUnderstanding_Before	5
Collaborative Slice Annotation Survey	1	1	0	MyUnderstanding_Before	2
Collaborative Slice Annotation Survey	1	1	0	MyUnderstanding_Before	4
Collaborative Slice Annotation Survey	1	2	0	MyUnderstanding_Before	2
Collaborative Slice Annotation Survey	1	1	0	MyUnderstanding_Before	0
Collaborative Slice Annotation Survey	1	1	0	MyUnderstanding_Before	0
Collaborative Slice Annotation Survey	1	3	0	MyUnderstanding_Before	1
Collaborative Slice Annotation Survey	1	2	0	MyUnderstanding_Before	0
Collaborative Slice Annotation Survey	1	1	0	MyUnderstanding_Before	3
Collaborative Slice Annotation Survey	1	1	0	MyUnderstanding_Before	5
Collaborative Slice Annotation Survey	1	1	0	MyUnderstanding_Before	6
Collaborative Slice Annotation Survey	1	1	0	MyUnderstanding_Before	6
Collaborative Slice Annotation Survey	1	1	0	MyUnderstanding_Before	4
Collaborative Slice Annotation Survey	1	1	0	MyUnderstanding_Before	5
Collaborative Slice Annotation Survey	1	1	0	MyUnderstanding_Before	5
Collaborative Slice Annotation Survey	1	1	0	MyUnderstanding_Before	2
Collaborative Slice Annotation Survey	1	1	0	MyUnderstanding_Before	2
Collaborative Slice Annotation Survey	1	1	0	MyUnderstanding_Before	7
Collaborative Slice Annotation Survey	1	1	0	MyUnderstanding_Before	4
Collaborative Slice Annotation Survey	1	1	0	MyUnderstanding_Before	7
Collaborative Slice Annotation Survey	1	2	0	MyUnderstanding_Before	1
Collaborative Slice Annotation Survey	1	1	0	MyUnderstanding_Before	0
Collaborative Slice Annotation Survey	1	1	0	MyUnderstanding_Before	5
Collaborative Slice Annotation Survey	1	1	0	MyUnderstanding_Before	5
Collaborative Slice Annotation Survey	1	1	0	MyUnderstanding_Before	1
Collaborative Slice Annotation Survey	1	1	0	MyUnderstanding_Before	5
Collaborative Slice Annotation Survey	1	1	0	MyUnderstanding_Before	7
Collaborative Slice Annotation Survey	1	2	0	MyUnderstanding_Before	7
Collaborative Slice Annotation Survey	1	1	0	MyUnderstanding_Before	3
Collaborative Slice Annotation Survey	1	1	0	MyUnderstanding_Before	6
Collaborative Slice Annotation Survey	1	1	0	MyUnderstanding_Before	2
Collaborative Slice Annotation Survey	1	1	0	MyUnderstanding_Before	3
Collaborative Slice Annotation Survey	1	1	0	MyUnderstanding_Before	0
Collaborative Slice Annotation Survey	1	2	0	MyUnderstanding_Before	5
Collaborative Slice Annotation Survey	1	1	0	MyUnderstanding_Before	3
Collaborative Slice Annotation Survey	1	2	0	MyUnderstanding_Before	3
Collaborative Slice Annotation Survey	1	1	0	MyUnderstanding_Before	4
Collaborative Slice Annotation Survey	1	1	0	MyUnderstanding_Before	2
Collaborative Slice Annotation Survey	1	1	0	MyUnderstanding_Before	4
Collaborative Slice Annotation Survey	1	1	0	MyUnderstanding_Before	1
Collaborative Slice Annotation Survey	2	2	0	Navigation_Simple	2
Collaborative Slice Annotation Survey	2	1	0	Navigation_Simple	0
Collaborative Slice Annotation Survey	1	1	0	Navigation_Simple	4
Collaborative Slice Annotation Survey	1	1	0	Navigation_Simple	6
Collaborative Slice Annotation Survey	1	1	0	Navigation_Simple	5
Collaborative Slice Annotation Survey	1	1	0	Navigation_Simple	3
Collaborative Slice Annotation Survey	1	1	0	Navigation_Simple	0
Collaborative Slice Annotation Survey	1	3	0	Navigation_Simple	4
Collaborative Slice Annotation Survey	1	4	0	Navigation_Simple	2
Collaborative Slice Annotation Survey	1	2	0	Navigation_Simple	0
Collaborative Slice Annotation Survey	1	2	0	Navigation_Simple	6
Collaborative Slice Annotation Survey	1	1	0	Navigation_Simple	6
Collaborative Slice Annotation Survey	1	1	0	Navigation_Simple	5
Collaborative Slice Annotation Survey	1	1	0	Navigation_Simple	5
Collaborative Slice Annotation Survey	1	1	0	Navigation_Simple	5
Collaborative Slice Annotation Survey	2	4	0	Navigation_Simple	3
Collaborative Slice Annotation Survey	2	1	0	Navigation_Simple	0
Collaborative Slice Annotation Survey	2	3	0	Navigation_Simple	3
Collaborative Slice Annotation Survey	2	2	0	Navigation_Simple	0
Collaborative Slice Annotation Survey	2	5	0	Navigation_Simple	3
Collaborative Slice Annotation Survey	1	1	0	Navigation_Simple	6
Collaborative Slice Annotation Survey	1	2	0	Navigation_Simple	4
Collaborative Slice Annotation Survey	1	1	0	Navigation_Simple	4
Collaborative Slice Annotation Survey	1	1	0	Navigation_Simple	4
Collaborative Slice Annotation Survey	1	1	0	Navigation_Simple	5
Collaborative Slice Annotation Survey	1	1	0	Navigation_Simple	6
Collaborative Slice Annotation Survey	1	2	0	Navigation_Simple	6
Collaborative Slice Annotation Survey	1	1	0	Navigation_Simple	6
Collaborative Slice Annotation Survey	1	1	0	Navigation_Simple	5
Collaborative Slice Annotation Survey	1	1	0	Navigation_Simple	3
Collaborative Slice Annotation Survey	1	1	0	Navigation_Simple	5
Collaborative Slice Annotation Survey	1	1	0	Navigation_Simple	2
Collaborative Slice Annotation Survey	1	2	0	Navigation_Simple	2
Collaborative Slice Annotation Survey	1	1	0	Navigation_Simple	6
Collaborative Slice Annotation Survey	1	1	0	Navigation_Simple	4
Collaborative Slice Annotation Survey	1	1	0	Navigation_Simple	5
Collaborative Slice Annotation Survey	1	1	0	Navigation_Simple	6
Collaborative Slice Annotation Survey	3	1	0	Navigation_Simple	5
Collaborative Slice Annotation Survey	1	1	0	Navigation_Simple	2
Collaborative Slice Annotation Survey	1	1	0	Navigation_Simple	2
Collaborative Slice Annotation Survey	1	1	0	Navigation_Simple	5
Collaborative Slice Annotation Survey	1	1	0	Navigation_Simple	6
Collaborative Slice Annotation Survey	1	2	0	Navigation_Simple	5
Collaborative Slice Annotation Survey	1	1	0	Navigation_Simple	5
Collaborative Slice Annotation Survey	1	1	0	Navigation_Simple	2
Collaborative Slice Annotation Survey	1	1	0	Navigation_Simple	3
Collaborative Slice Annotation Survey	1	1	0	Navigation_Simple	6
Collaborative Slice Annotation Survey	1	2	0	Navigation_Simple	6
Collaborative Slice Annotation Survey	1	1	0	Navigation_Simple	6
Collaborative Slice Annotation Survey	1	1	0	Navigation_Simple	6
Collaborative Slice Annotation Survey	1	3	0	Navigation_Simple	6
Collaborative Slice Annotation Survey	1	2	0	Navigation_Simple	6
Collaborative Slice Annotation Survey	1	1	0	Navigation_Simple	4
Collaborative Slice Annotation Survey	1	1	0	Navigation_Simple	6
Collaborative Slice Annotation Survey	1	1	0	Navigation_Simple	6
Collaborative Slice Annotation Survey	1	1	0	Navigation_Simple	4
Collaborative Slice Annotation Survey	1	1	0	Navigation_Simple	5
Collaborative Slice Annotation Survey	1	1	0	Navigation_Simple	5
Collaborative Slice Annotation Survey	1	1	0	Navigation_Simple	5
Collaborative Slice Annotation Survey	1	1	0	Navigation_Simple	6
Collaborative Slice Annotation Survey	1	1	0	Navigation_Simple	4
Collaborative Slice Annotation Survey	1	1	0	Navigation_Simple	5
Collaborative Slice Annotation Survey	1	1	0	Navigation_Simple	3
Collaborative Slice Annotation Survey	1	1	0	Navigation_Simple	4
Collaborative Slice Annotation Survey	1	2	0	Navigation_Simple	6
Collaborative Slice Annotation Survey	1	1	0	Navigation_Simple	6
Collaborative Slice Annotation Survey	1	1	0	Navigation_Simple	5
Collaborative Slice Annotation Survey	1	1	0	Navigation_Simple	6
Collaborative Slice Annotation Survey	1	1	0	Navigation_Simple	6
Collaborative Slice Annotation Survey	1	1	0	Navigation_Simple	5
Collaborative Slice Annotation Survey	1	1	0	Navigation_Simple	0
Collaborative Slice Annotation Survey	1	2	0	Navigation_Simple	1
Collaborative Slice Annotation Survey	1	1	0	Navigation_Simple	3
Collaborative Slice Annotation Survey	1	1	0	Navigation_Simple	5
Collaborative Slice Annotation Survey	1	1	0	Navigation_Simple	4
Collaborative Slice Annotation Survey	1	1	0	Navigation_Simple	6
Collaborative Slice Annotation Survey	1	1	0	Navigation_Simple	6
Collaborative Slice Annotation Survey	1	2	0	Navigation_Simple	6
Collaborative Slice Annotation Survey	1	1	0	Navigation_Simple	6
Collaborative Slice Annotation Survey	1	2	0	Navigation_Simple	6
Collaborative Slice Annotation Survey	1	1	0	Navigation_Simple	4
Collaborative Slice Annotation Survey	1	1	0	Navigation_Simple	6
Collaborative Slice Annotation Survey	1	1	0	Navigation_Simple	5
Collaborative Slice Annotation Survey	1	1	0	Navigation_Simple	6
High power view of carcinoma of breast	2	1	10	vs.dropDowns.dropDown1	Nuclear pleomorphism
High power view of carcinoma of breast	1	1	0	vs.dropDowns.dropDown1	Mitosis
High power view of carcinoma of breast	1	1	10	vs.dropDowns.dropDown1	Nuclear pleomorphism
High power view of carcinoma of breast	1	1	10	vs.dropDowns.dropDown1	Nuclear pleomorphism
High power view of carcinoma of breast	1	1	0	vs.dropDowns.dropDown1	Intranuclear inclusion formation
High power view of carcinoma of breast	1	1	0	vs.dropDowns.dropDown1	Mitosis
High power view of carcinoma of breast	1	1	10	vs.dropDowns.dropDown1	Nuclear pleomorphism
High power view of carcinoma of breast	1	1	10	vs.dropDowns.dropDown1	Nuclear pleomorphism
High power view of carcinoma of breast	1	1	0	vs.dropDowns.dropDown1	Mitosis
High power view of carcinoma of breast	1	1	10	vs.dropDowns.dropDown1	Nuclear pleomorphism
High power view of carcinoma of breast	2	1	0	vs.dropDowns.dropDown1	null
High power view of carcinoma of breast	1	1	10	vs.dropDowns.dropDown1	Nuclear pleomorphism
High power view of carcinoma of breast	1	1	0	vs.dropDowns.dropDown1	Apoptosis
High power view of carcinoma of breast	1	1	10	vs.dropDowns.dropDown1	Nuclear pleomorphism
High power view of carcinoma of breast	1	1	0	vs.dropDowns.dropDown1	Apoptosis
High power view of carcinoma of breast	1	1	10	vs.dropDowns.dropDown1	Nuclear pleomorphism
High power view of carcinoma of breast	1	1	10	vs.dropDowns.dropDown1	Nuclear pleomorphism
High power view of carcinoma of breast	1	1	0	vs.dropDowns.dropDown1	Intranuclear inclusion formation
High power view of carcinoma of breast	1	1	0	vs.dropDowns.dropDown1	Intranuclear inclusion formation
High power view of carcinoma of breast	1	1	10	vs.dropDowns.dropDown1	Nuclear pleomorphism
High power view of carcinoma of breast	1	1	0	vs.dropDowns.dropDown1	Apoptosis
High power view of carcinoma of breast	1	1	0	vs.dropDowns.dropDown1	Apoptosis
High power view of carcinoma of breast	1	1	10	vs.dropDowns.dropDown1	Nuclear pleomorphism
High power view of carcinoma of breast	1	1	0	vs.dropDowns.dropDown1	Intranuclear inclusion formation
High power view of carcinoma of breast	1	1	0	vs.dropDowns.dropDown1	Apoptosis
High power view of carcinoma of breast	3	1	0	vs.dropDowns.dropDown1	Apoptosis
High power view of carcinoma of breast	1	1	10	vs.dropDowns.dropDown1	Nuclear pleomorphism
High power view of carcinoma of breast	1	1	0	vs.dropDowns.dropDown1	Intranuclear inclusion formation
High power view of carcinoma of breast	1	1	10	vs.dropDowns.dropDown1	Nuclear pleomorphism
High power view of carcinoma of breast	1	1	0	vs.dropDowns.dropDown1	Intranuclear inclusion formation
High power view of carcinoma of breast	1	1	10	vs.dropDowns.dropDown1	Nuclear pleomorphism
High power view of carcinoma of breast	1	1	10	vs.dropDowns.dropDown1	Nuclear pleomorphism
High power view of carcinoma of breast	1	1	0	vs.dropDowns.dropDown1	Apoptosis
High power view of carcinoma of breast	1	1	0	vs.dropDowns.dropDown1	Apoptosis
High power view of carcinoma of breast	1	1	10	vs.dropDowns.dropDown1	Nuclear pleomorphism
High power view of carcinoma of breast	1	1	10	vs.dropDowns.dropDown1	Nuclear pleomorphism
High power view of carcinoma of breast	1	1	0	vs.dropDowns.dropDown1	Intranuclear inclusion formation
High power view of carcinoma of breast	1	1	0	vs.dropDowns.dropDown1	Intranuclear inclusion formation
High power view of carcinoma of breast	1	1	0	vs.dropDowns.dropDown1	Apoptosis
High power view of carcinoma of breast	1	1	10	vs.dropDowns.dropDown1	Nuclear pleomorphism
High power view of carcinoma of breast	1	1	10	vs.dropDowns.dropDown1	Nuclear pleomorphism
High power view of carcinoma of breast	1	1	0	vs.dropDowns.dropDown1	Intranuclear inclusion formation
High power view of carcinoma of breast	1	1	0	vs.dropDowns.dropDown1	Intranuclear inclusion formation
High power view of carcinoma of breast	1	1	0	vs.dropDowns.dropDown1	Intranuclear inclusion formation
High power view of carcinoma of breast	1	1	10	vs.dropDowns.dropDown1	Nuclear pleomorphism
High power view of carcinoma of breast	1	1	0	vs.dropDowns.dropDown1	Apoptosis
High power view of carcinoma of breast	1	1	10	vs.dropDowns.dropDown1	Nuclear pleomorphism
High power view of carcinoma of breast	1	1	10	vs.dropDowns.dropDown1	Nuclear pleomorphism
High power view of carcinoma of breast	1	1	10	vs.dropDowns.dropDown1	Nuclear pleomorphism
High power view of carcinoma of breast	1	1	10	vs.dropDowns.dropDown1	Nuclear pleomorphism
High power view of carcinoma of breast	1	1	0	vs.dropDowns.dropDown1	Mitosis
High power view of carcinoma of breast	1	1	10	vs.dropDowns.dropDown1	Nuclear pleomorphism
High power view of carcinoma of breast	1	1	0	vs.dropDowns.dropDown1	Intranuclear inclusion formation
High power view of carcinoma of breast	1	1	0	vs.dropDowns.dropDown1	Mitosis
High power view of carcinoma of breast	1	1	0	vs.dropDowns.dropDown1	Mitosis
High power view of carcinoma of breast	1	1	0	vs.dropDowns.dropDown1	Mitosis
High power view of carcinoma of breast	1	1	10	vs.dropDowns.dropDown1	Nuclear pleomorphism
High power view of carcinoma of breast	1	1	0	vs.dropDowns.dropDown1	Apoptosis
High power view of carcinoma of breast	1	1	0	vs.dropDowns.dropDown1	Intranuclear inclusion formation
High power view of carcinoma of breast	1	1	0	vs.dropDowns.dropDown1	Apoptosis
High power view of carcinoma of breast	1	1	10	vs.dropDowns.dropDown1	Nuclear pleomorphism
High power view of carcinoma of breast	1	1	10	vs.dropDowns.dropDown1	Nuclear pleomorphism
High power view of carcinoma of breast	1	1	0	vs.dropDowns.dropDown1	Intranuclear inclusion formation
High power view of squamous cell carcinoma of tongue	2	1	0	vs.dropDowns.dropDown1	Nerve
High power view of squamous cell carcinoma of tongue	1	1	10	vs.dropDowns.dropDown1	Normal squamous cell
High power view of squamous cell carcinoma of tongue	1	1	10	vs.dropDowns.dropDown1	Multinucleated Giant Cell
High power view of squamous cell carcinoma of tongue	1	1	20	vs.dropDowns.dropDown1	Skeletal muscle fibre
High power view of squamous cell carcinoma of tongue	1	1	20	vs.dropDowns.dropDown1	Skeletal muscle fibre
High power view of squamous cell carcinoma of tongue	1	1	20	vs.dropDowns.dropDown1	Skeletal muscle fibre
High power view of squamous cell carcinoma of tongue	1	1	20	vs.dropDowns.dropDown1	Skeletal muscle fibre
High power view of squamous cell carcinoma of tongue	1	1	0	vs.dropDowns.dropDown1	Normal squamous cell
High power view of squamous cell carcinoma of tongue	1	1	10	vs.dropDowns.dropDown1	Skeletal muscle fibre
High power view of squamous cell carcinoma of tongue	1	1	20	vs.dropDowns.dropDown1	Skeletal muscle fibre
High power view of squamous cell carcinoma of tongue	2	1	0	vs.dropDowns.dropDown1	Multinucleated Giant Cell
High power view of squamous cell carcinoma of tongue	1	1	20	vs.dropDowns.dropDown1	Skeletal muscle fibre
High power view of squamous cell carcinoma of tongue	1	1	20	vs.dropDowns.dropDown1	Skeletal muscle fibre
High power view of squamous cell carcinoma of tongue	1	1	20	vs.dropDowns.dropDown1	Skeletal muscle fibre
High power view of squamous cell carcinoma of tongue	1	1	10	vs.dropDowns.dropDown1	Multinucleated Giant Cell
High power view of squamous cell carcinoma of tongue	1	1	10	vs.dropDowns.dropDown1	Skeletal muscle fibre
High power view of squamous cell carcinoma of tongue	1	1	20	vs.dropDowns.dropDown1	Skeletal muscle fibre
High power view of squamous cell carcinoma of tongue	1	1	10	vs.dropDowns.dropDown1	Multinucleated Giant Cell
High power view of squamous cell carcinoma of tongue	1	1	10	vs.dropDowns.dropDown1	Nerve
High power view of squamous cell carcinoma of tongue	1	1	20	vs.dropDowns.dropDown1	Skeletal muscle fibre
High power view of squamous cell carcinoma of tongue	1	1	20	vs.dropDowns.dropDown1	Skeletal muscle fibre
High power view of squamous cell carcinoma of tongue	1	1	10	vs.dropDowns.dropDown1	Multinucleated Giant Cell
High power view of squamous cell carcinoma of tongue	1	1	20	vs.dropDowns.dropDown1	Skeletal muscle fibre
High power view of squamous cell carcinoma of tongue	1	1	20	vs.dropDowns.dropDown1	Skeletal muscle fibre
High power view of squamous cell carcinoma of tongue	1	1	20	vs.dropDowns.dropDown1	Skeletal muscle fibre
High power view of squamous cell carcinoma of tongue	3	1	10	vs.dropDowns.dropDown1	Multinucleated Giant Cell
High power view of squamous cell carcinoma of tongue	1	1	20	vs.dropDowns.dropDown1	Skeletal muscle fibre
High power view of squamous cell carcinoma of tongue	1	1	20	vs.dropDowns.dropDown1	Skeletal muscle fibre
High power view of squamous cell carcinoma of tongue	1	1	20	vs.dropDowns.dropDown1	Skeletal muscle fibre
High power view of squamous cell carcinoma of tongue	1	1	10	vs.dropDowns.dropDown1	Multinucleated Giant Cell
High power view of squamous cell carcinoma of tongue	1	1	20	vs.dropDowns.dropDown1	Skeletal muscle fibre
High power view of squamous cell carcinoma of tongue	1	1	10	vs.dropDowns.dropDown1	Multinucleated Giant Cell
High power view of squamous cell carcinoma of tongue	1	1	10	vs.dropDowns.dropDown1	Nerve
High power view of squamous cell carcinoma of tongue	1	1	10	vs.dropDowns.dropDown1	Skeletal muscle fibre
High power view of squamous cell carcinoma of tongue	1	1	10	vs.dropDowns.dropDown1	Normal squamous cell
High power view of squamous cell carcinoma of tongue	1	1	10	vs.dropDowns.dropDown1	Skeletal muscle fibre
High power view of squamous cell carcinoma of tongue	1	1	10	vs.dropDowns.dropDown1	Multinucleated Giant Cell
High power view of squamous cell carcinoma of tongue	1	1	10	vs.dropDowns.dropDown1	Nerve
High power view of squamous cell carcinoma of tongue	1	1	10	vs.dropDowns.dropDown1	Multinucleated Giant Cell
High power view of squamous cell carcinoma of tongue	1	1	20	vs.dropDowns.dropDown1	Skeletal muscle fibre
High power view of squamous cell carcinoma of tongue	1	1	10	vs.dropDowns.dropDown1	Multinucleated Giant Cell
High power view of squamous cell carcinoma of tongue	1	1	20	vs.dropDowns.dropDown1	Skeletal muscle fibre
High power view of squamous cell carcinoma of tongue	1	1	20	vs.dropDowns.dropDown1	Skeletal muscle fibre
High power view of squamous cell carcinoma of tongue	1	1	10	vs.dropDowns.dropDown1	Multinucleated Giant Cell
High power view of squamous cell carcinoma of tongue	1	1	10	vs.dropDowns.dropDown1	Multinucleated Giant Cell
High power view of squamous cell carcinoma of tongue	1	1	20	vs.dropDowns.dropDown1	Skeletal muscle fibre
High power view of squamous cell carcinoma of tongue	1	1	20	vs.dropDowns.dropDown1	Skeletal muscle fibre
High power view of squamous cell carcinoma of tongue	1	1	20	vs.dropDowns.dropDown1	Skeletal muscle fibre
High power view of squamous cell carcinoma of tongue	1	1	10	vs.dropDowns.dropDown1	Multinucleated Giant Cell
High power view of squamous cell carcinoma of tongue	1	1	20	vs.dropDowns.dropDown1	Skeletal muscle fibre
High power view of squamous cell carcinoma of tongue	1	1	20	vs.dropDowns.dropDown1	Skeletal muscle fibre
High power view of squamous cell carcinoma of tongue	1	1	20	vs.dropDowns.dropDown1	Skeletal muscle fibre
High power view of squamous cell carcinoma of tongue	1	1	10	vs.dropDowns.dropDown1	Normal squamous cell
High power view of squamous cell carcinoma of tongue	1	1	20	vs.dropDowns.dropDown1	Skeletal muscle fibre
High power view of squamous cell carcinoma of tongue	1	1	20	vs.dropDowns.dropDown1	Skeletal muscle fibre
High power view of squamous cell carcinoma of tongue	1	1	10	vs.dropDowns.dropDown1	Nerve
High power view of squamous cell carcinoma of tongue	1	1	10	vs.dropDowns.dropDown1	Skeletal muscle fibre
High power view of squamous cell carcinoma of tongue	1	1	20	vs.dropDowns.dropDown1	Skeletal muscle fibre
High power view of squamous cell carcinoma of tongue	1	1	20	vs.dropDowns.dropDown1	Skeletal muscle fibre
High power view of squamous cell carcinoma of tongue	1	1	20	vs.dropDowns.dropDown1	Skeletal muscle fibre
High power view of squamous cell carcinoma of tongue	1	1	10	vs.dropDowns.dropDown1	Multinucleated Giant Cell
High power view of squamous cell carcinoma of tongue	1	1	10	vs.dropDowns.dropDown1	Skeletal muscle fibre
High power view of squamous cell carcinoma of tongue	1	1	10	vs.dropDowns.dropDown1	Nerve
High power view of squamous cell carcinoma of tongue	2	1	0	vs.dropDowns.dropDown2	Caseous necrosis
High power view of squamous cell carcinoma of tongue	1	1	10	vs.dropDowns.dropDown2	A keratin whorl
High power view of squamous cell carcinoma of tongue	1	1	10	vs.dropDowns.dropDown2	A keratin whorl
High power view of squamous cell carcinoma of tongue	1	1	20	vs.dropDowns.dropDown2	A keratin whorl
High power view of squamous cell carcinoma of tongue	1	1	20	vs.dropDowns.dropDown2	A keratin whorl
High power view of squamous cell carcinoma of tongue	1	1	20	vs.dropDowns.dropDown2	A keratin whorl
High power view of squamous cell carcinoma of tongue	1	1	20	vs.dropDowns.dropDown2	A keratin whorl
High power view of squamous cell carcinoma of tongue	1	1	0	vs.dropDowns.dropDown2	Mucin within the lumen of a gland
High power view of squamous cell carcinoma of tongue	1	1	10	vs.dropDowns.dropDown2	Multinucleated giant cell
High power view of squamous cell carcinoma of tongue	1	1	20	vs.dropDowns.dropDown2	A keratin whorl
High power view of squamous cell carcinoma of tongue	2	1	0	vs.dropDowns.dropDown2	Laminated thrombus
High power view of squamous cell carcinoma of tongue	1	1	20	vs.dropDowns.dropDown2	A keratin whorl
High power view of squamous cell carcinoma of tongue	1	1	20	vs.dropDowns.dropDown2	A keratin whorl
High power view of squamous cell carcinoma of tongue	1	1	20	vs.dropDowns.dropDown2	A keratin whorl
High power view of squamous cell carcinoma of tongue	1	1	10	vs.dropDowns.dropDown2	A keratin whorl
High power view of squamous cell carcinoma of tongue	1	1	10	vs.dropDowns.dropDown2	null
High power view of squamous cell carcinoma of tongue	1	1	20	vs.dropDowns.dropDown2	A keratin whorl
High power view of squamous cell carcinoma of tongue	1	1	10	vs.dropDowns.dropDown2	A keratin whorl
High power view of squamous cell carcinoma of tongue	1	1	10	vs.dropDowns.dropDown2	A keratin whorl
High power view of squamous cell carcinoma of tongue	1	1	20	vs.dropDowns.dropDown2	A keratin whorl
High power view of squamous cell carcinoma of tongue	1	1	20	vs.dropDowns.dropDown2	A keratin whorl
High power view of squamous cell carcinoma of tongue	1	1	10	vs.dropDowns.dropDown2	A keratin whorl
High power view of squamous cell carcinoma of tongue	1	1	20	vs.dropDowns.dropDown2	A keratin whorl
High power view of squamous cell carcinoma of tongue	1	1	20	vs.dropDowns.dropDown2	A keratin whorl
High power view of squamous cell carcinoma of tongue	1	1	20	vs.dropDowns.dropDown2	A keratin whorl
High power view of squamous cell carcinoma of tongue	3	1	10	vs.dropDowns.dropDown2	A keratin whorl
High power view of squamous cell carcinoma of tongue	1	1	20	vs.dropDowns.dropDown2	A keratin whorl
High power view of squamous cell carcinoma of tongue	1	1	20	vs.dropDowns.dropDown2	A keratin whorl
High power view of squamous cell carcinoma of tongue	1	1	20	vs.dropDowns.dropDown2	A keratin whorl
High power view of squamous cell carcinoma of tongue	1	1	10	vs.dropDowns.dropDown2	A keratin whorl
High power view of squamous cell carcinoma of tongue	1	1	20	vs.dropDowns.dropDown2	A keratin whorl
High power view of squamous cell carcinoma of tongue	1	1	10	vs.dropDowns.dropDown2	A keratin whorl
High power view of squamous cell carcinoma of tongue	1	1	10	vs.dropDowns.dropDown2	A keratin whorl
High power view of squamous cell carcinoma of tongue	1	1	10	vs.dropDowns.dropDown2	Caseous necrosis
High power view of squamous cell carcinoma of tongue	1	1	10	vs.dropDowns.dropDown2	A keratin whorl
High power view of squamous cell carcinoma of tongue	1	1	10	vs.dropDowns.dropDown2	Multinucleated giant cell
High power view of squamous cell carcinoma of tongue	1	1	10	vs.dropDowns.dropDown2	A keratin whorl
High power view of squamous cell carcinoma of tongue	1	1	10	vs.dropDowns.dropDown2	A keratin whorl
High power view of squamous cell carcinoma of tongue	1	1	10	vs.dropDowns.dropDown2	A keratin whorl
High power view of squamous cell carcinoma of tongue	1	1	20	vs.dropDowns.dropDown2	A keratin whorl
High power view of squamous cell carcinoma of tongue	1	1	10	vs.dropDowns.dropDown2	A keratin whorl
High power view of squamous cell carcinoma of tongue	1	1	20	vs.dropDowns.dropDown2	A keratin whorl
High power view of squamous cell carcinoma of tongue	1	1	20	vs.dropDowns.dropDown2	A keratin whorl
High power view of squamous cell carcinoma of tongue	1	1	10	vs.dropDowns.dropDown2	A keratin whorl
High power view of squamous cell carcinoma of tongue	1	1	10	vs.dropDowns.dropDown2	A keratin whorl
High power view of squamous cell carcinoma of tongue	1	1	20	vs.dropDowns.dropDown2	A keratin whorl
High power view of squamous cell carcinoma of tongue	1	1	20	vs.dropDowns.dropDown2	A keratin whorl
High power view of squamous cell carcinoma of tongue	1	1	20	vs.dropDowns.dropDown2	A keratin whorl
High power view of squamous cell carcinoma of tongue	1	1	10	vs.dropDowns.dropDown2	A keratin whorl
High power view of squamous cell carcinoma of tongue	1	1	20	vs.dropDowns.dropDown2	A keratin whorl
High power view of squamous cell carcinoma of tongue	1	1	20	vs.dropDowns.dropDown2	A keratin whorl
High power view of squamous cell carcinoma of tongue	1	1	20	vs.dropDowns.dropDown2	A keratin whorl
High power view of squamous cell carcinoma of tongue	1	1	10	vs.dropDowns.dropDown2	A keratin whorl
High power view of squamous cell carcinoma of tongue	1	1	20	vs.dropDowns.dropDown2	A keratin whorl
High power view of squamous cell carcinoma of tongue	1	1	20	vs.dropDowns.dropDown2	A keratin whorl
High power view of squamous cell carcinoma of tongue	1	1	10	vs.dropDowns.dropDown2	A keratin whorl
High power view of squamous cell carcinoma of tongue	1	1	10	vs.dropDowns.dropDown2	Multinucleated giant cell
High power view of squamous cell carcinoma of tongue	1	1	20	vs.dropDowns.dropDown2	A keratin whorl
High power view of squamous cell carcinoma of tongue	1	1	20	vs.dropDowns.dropDown2	A keratin whorl
High power view of squamous cell carcinoma of tongue	1	1	20	vs.dropDowns.dropDown2	A keratin whorl
High power view of squamous cell carcinoma of tongue	1	1	10	vs.dropDowns.dropDown2	A keratin whorl
High power view of squamous cell carcinoma of tongue	1	1	10	vs.dropDowns.dropDown2	Multinucleated giant cell
High power view of squamous cell carcinoma of tongue	1	1	10	vs.dropDowns.dropDown2	A keratin whorl
Low power view of colonic lesion	2	1	0	vs.dropDowns.dropDown1	Invasive squamous cell carcinoma
Low power view of colonic lesion	1	1	20	vs.dropDowns.dropDown1	Tubular adenoma
Low power view of colonic lesion	1	1	20	vs.dropDowns.dropDown1	Tubular adenoma
Low power view of colonic lesion	1	1	10	vs.dropDowns.dropDown1	Tubular adenoma
Low power view of colonic lesion	1	1	20	vs.dropDowns.dropDown1	Tubular adenoma
Low power view of colonic lesion	1	1	20	vs.dropDowns.dropDown1	Tubular adenoma
Low power view of colonic lesion	1	1	20	vs.dropDowns.dropDown1	Tubular adenoma
Low power view of colonic lesion	1	1	20	vs.dropDowns.dropDown1	Tubular adenoma
Low power view of colonic lesion	1	1	20	vs.dropDowns.dropDown1	Tubular adenoma
Low power view of colonic lesion	1	1	20	vs.dropDowns.dropDown1	Tubular adenoma
Low power view of colonic lesion	2	1	10	vs.dropDowns.dropDown1	Tubular adenoma
Low power view of colonic lesion	1	1	20	vs.dropDowns.dropDown1	Tubular adenoma
Low power view of colonic lesion	1	1	20	vs.dropDowns.dropDown1	Tubular adenoma
Low power view of colonic lesion	1	1	20	vs.dropDowns.dropDown1	Tubular adenoma
Low power view of colonic lesion	1	1	20	vs.dropDowns.dropDown1	Tubular adenoma
Low power view of colonic lesion	1	1	10	vs.dropDowns.dropDown1	Tubular adenoma
Low power view of colonic lesion	1	1	20	vs.dropDowns.dropDown1	Tubular adenoma
Low power view of colonic lesion	1	1	20	vs.dropDowns.dropDown1	Tubular adenoma
Low power view of colonic lesion	1	1	20	vs.dropDowns.dropDown1	Tubular adenoma
Low power view of colonic lesion	1	1	0	vs.dropDowns.dropDown1	Invasive squamous cell carcinoma
Low power view of colonic lesion	1	1	20	vs.dropDowns.dropDown1	Tubular adenoma
Low power view of colonic lesion	1	1	20	vs.dropDowns.dropDown1	Tubular adenoma
Low power view of colonic lesion	1	1	20	vs.dropDowns.dropDown1	Tubular adenoma
Low power view of colonic lesion	1	1	20	vs.dropDowns.dropDown1	Tubular adenoma
Low power view of colonic lesion	1	1	20	vs.dropDowns.dropDown1	Tubular adenoma
Low power view of colonic lesion	3	1	20	vs.dropDowns.dropDown1	Tubular adenoma
Low power view of colonic lesion	1	1	20	vs.dropDowns.dropDown1	Tubular adenoma
Low power view of colonic lesion	1	1	20	vs.dropDowns.dropDown1	Tubular adenoma
Low power view of colonic lesion	1	1	20	vs.dropDowns.dropDown1	Tubular adenoma
Low power view of colonic lesion	1	1	20	vs.dropDowns.dropDown1	Tubular adenoma
Low power view of colonic lesion	1	1	20	vs.dropDowns.dropDown1	Tubular adenoma
Low power view of colonic lesion	1	1	20	vs.dropDowns.dropDown1	Tubular adenoma
Low power view of colonic lesion	1	1	20	vs.dropDowns.dropDown1	Tubular adenoma
Low power view of colonic lesion	1	1	10	vs.dropDowns.dropDown1	Tubular adenoma
Low power view of colonic lesion	1	1	20	vs.dropDowns.dropDown1	Tubular adenoma
Low power view of colonic lesion	1	1	20	vs.dropDowns.dropDown1	Tubular adenoma
Low power view of colonic lesion	1	1	20	vs.dropDowns.dropDown1	Tubular adenoma
Low power view of colonic lesion	1	1	20	vs.dropDowns.dropDown1	Tubular adenoma
Low power view of colonic lesion	1	1	20	vs.dropDowns.dropDown1	Tubular adenoma
Low power view of colonic lesion	1	1	20	vs.dropDowns.dropDown1	Tubular adenoma
Low power view of colonic lesion	1	1	20	vs.dropDowns.dropDown1	Tubular adenoma
Low power view of colonic lesion	1	1	20	vs.dropDowns.dropDown1	Tubular adenoma
Low power view of colonic lesion	1	1	20	vs.dropDowns.dropDown1	Tubular adenoma
Low power view of colonic lesion	1	1	20	vs.dropDowns.dropDown1	Tubular adenoma
Low power view of colonic lesion	1	1	20	vs.dropDowns.dropDown1	Tubular adenoma
Low power view of colonic lesion	1	1	10	vs.dropDowns.dropDown1	Tubular adenoma
Low power view of colonic lesion	1	1	20	vs.dropDowns.dropDown1	Tubular adenoma
Low power view of colonic lesion	1	1	20	vs.dropDowns.dropDown1	Tubular adenoma
Low power view of colonic lesion	1	1	20	vs.dropDowns.dropDown1	Tubular adenoma
Low power view of colonic lesion	1	1	20	vs.dropDowns.dropDown1	Tubular adenoma
Low power view of colonic lesion	1	1	20	vs.dropDowns.dropDown1	Tubular adenoma
Low power view of colonic lesion	1	1	20	vs.dropDowns.dropDown1	Tubular adenoma
Low power view of colonic lesion	1	1	0	vs.dropDowns.dropDown1	Invasive squamous cell carcinoma
Low power view of colonic lesion	1	1	20	vs.dropDowns.dropDown1	Tubular adenoma
Low power view of colonic lesion	1	1	0	vs.dropDowns.dropDown1	Invasive adenocarcinoma
Low power view of colonic lesion	1	1	20	vs.dropDowns.dropDown1	Tubular adenoma
Low power view of colonic lesion	1	1	0	vs.dropDowns.dropDown1	Invasive squamous cell carcinoma
Low power view of colonic lesion	1	1	10	vs.dropDowns.dropDown1	Tubular adenoma
Low power view of colonic lesion	1	1	20	vs.dropDowns.dropDown1	Tubular adenoma
Low power view of colonic lesion	1	1	20	vs.dropDowns.dropDown1	Tubular adenoma
Low power view of colonic lesion	1	1	20	vs.dropDowns.dropDown1	Tubular adenoma
Low power view of colonic lesion	1	1	0	vs.dropDowns.dropDown1	Invasive adenocarcinoma
Low power view of colonic lesion	1	1	20	vs.dropDowns.dropDown1	Tubular adenoma
Low power view of colonic lesion	2	1	0	vs.dropDowns.dropDown2	Malignant glands have invaded the submucosa
Low power view of colonic lesion	1	1	20	vs.dropDowns.dropDown2	The dypslastic glandular epithelium has not invaded the muscularis mucosae
Low power view of colonic lesion	1	1	20	vs.dropDowns.dropDown2	The dypslastic glandular epithelium has not invaded the muscularis mucosae
Low power view of colonic lesion	1	1	10	vs.dropDowns.dropDown2	There is frank invasion of the submucosa by squamous epithelium
Low power view of colonic lesion	1	1	20	vs.dropDowns.dropDown2	The dypslastic glandular epithelium has not invaded the muscularis mucosae
Low power view of colonic lesion	1	1	20	vs.dropDowns.dropDown2	The dypslastic glandular epithelium has not invaded the muscularis mucosae
Low power view of colonic lesion	1	1	20	vs.dropDowns.dropDown2	The dypslastic glandular epithelium has not invaded the muscularis mucosae
Low power view of colonic lesion	1	1	20	vs.dropDowns.dropDown2	The dypslastic glandular epithelium has not invaded the muscularis mucosae
Low power view of colonic lesion	1	1	20	vs.dropDowns.dropDown2	The dypslastic glandular epithelium has not invaded the muscularis mucosae
Low power view of colonic lesion	1	1	20	vs.dropDowns.dropDown2	The dypslastic glandular epithelium has not invaded the muscularis mucosae
Low power view of colonic lesion	2	1	10	vs.dropDowns.dropDown2	The lesion shows squamous differentiation
Low power view of colonic lesion	1	1	20	vs.dropDowns.dropDown2	The dypslastic glandular epithelium has not invaded the muscularis mucosae
Low power view of colonic lesion	1	1	20	vs.dropDowns.dropDown2	The dypslastic glandular epithelium has not invaded the muscularis mucosae
Low power view of colonic lesion	1	1	20	vs.dropDowns.dropDown2	The dypslastic glandular epithelium has not invaded the muscularis mucosae
Low power view of colonic lesion	1	1	20	vs.dropDowns.dropDown2	The dypslastic glandular epithelium has not invaded the muscularis mucosae
Low power view of colonic lesion	1	1	10	vs.dropDowns.dropDown2	The lesion shows squamous differentiation
Low power view of colonic lesion	1	1	20	vs.dropDowns.dropDown2	The dypslastic glandular epithelium has not invaded the muscularis mucosae
Low power view of colonic lesion	1	1	20	vs.dropDowns.dropDown2	The dypslastic glandular epithelium has not invaded the muscularis mucosae
Low power view of colonic lesion	1	1	20	vs.dropDowns.dropDown2	The dypslastic glandular epithelium has not invaded the muscularis mucosae
Low power view of colonic lesion	1	1	0	vs.dropDowns.dropDown2	The lesion shows squamous differentiation
Low power view of colonic lesion	1	1	20	vs.dropDowns.dropDown2	The dypslastic glandular epithelium has not invaded the muscularis mucosae
Low power view of colonic lesion	1	1	20	vs.dropDowns.dropDown2	The dypslastic glandular epithelium has not invaded the muscularis mucosae
Low power view of colonic lesion	1	1	20	vs.dropDowns.dropDown2	The dypslastic glandular epithelium has not invaded the muscularis mucosae
Low power view of colonic lesion	1	1	20	vs.dropDowns.dropDown2	The dypslastic glandular epithelium has not invaded the muscularis mucosae
Low power view of colonic lesion	1	1	20	vs.dropDowns.dropDown2	The dypslastic glandular epithelium has not invaded the muscularis mucosae
Low power view of colonic lesion	3	1	20	vs.dropDowns.dropDown2	The dypslastic glandular epithelium has not invaded the muscularis mucosae
Low power view of colonic lesion	1	1	20	vs.dropDowns.dropDown2	The dypslastic glandular epithelium has not invaded the muscularis mucosae
Low power view of colonic lesion	1	1	20	vs.dropDowns.dropDown2	The dypslastic glandular epithelium has not invaded the muscularis mucosae
Low power view of colonic lesion	1	1	20	vs.dropDowns.dropDown2	The dypslastic glandular epithelium has not invaded the muscularis mucosae
Low power view of colonic lesion	1	1	20	vs.dropDowns.dropDown2	The dypslastic glandular epithelium has not invaded the muscularis mucosae
Low power view of colonic lesion	1	1	20	vs.dropDowns.dropDown2	The dypslastic glandular epithelium has not invaded the muscularis mucosae
Low power view of colonic lesion	1	1	20	vs.dropDowns.dropDown2	The dypslastic glandular epithelium has not invaded the muscularis mucosae
Low power view of colonic lesion	1	1	20	vs.dropDowns.dropDown2	The dypslastic glandular epithelium has not invaded the muscularis mucosae
Low power view of colonic lesion	1	1	10	vs.dropDowns.dropDown2	The lesion shows squamous differentiation
Low power view of colonic lesion	1	1	20	vs.dropDowns.dropDown2	The dypslastic glandular epithelium has not invaded the muscularis mucosae
Low power view of colonic lesion	1	1	20	vs.dropDowns.dropDown2	The dypslastic glandular epithelium has not invaded the muscularis mucosae
Low power view of colonic lesion	1	1	20	vs.dropDowns.dropDown2	The dypslastic glandular epithelium has not invaded the muscularis mucosae
Low power view of colonic lesion	1	1	20	vs.dropDowns.dropDown2	The dypslastic glandular epithelium has not invaded the muscularis mucosae
Low power view of colonic lesion	1	1	20	vs.dropDowns.dropDown2	The dypslastic glandular epithelium has not invaded the muscularis mucosae
Low power view of colonic lesion	1	1	20	vs.dropDowns.dropDown2	The dypslastic glandular epithelium has not invaded the muscularis mucosae
Low power view of colonic lesion	1	1	20	vs.dropDowns.dropDown2	The dypslastic glandular epithelium has not invaded the muscularis mucosae
Low power view of colonic lesion	1	1	20	vs.dropDowns.dropDown2	The dypslastic glandular epithelium has not invaded the muscularis mucosae
Low power view of colonic lesion	1	1	20	vs.dropDowns.dropDown2	The dypslastic glandular epithelium has not invaded the muscularis mucosae
Low power view of colonic lesion	1	1	20	vs.dropDowns.dropDown2	The dypslastic glandular epithelium has not invaded the muscularis mucosae
Low power view of colonic lesion	1	1	20	vs.dropDowns.dropDown2	The dypslastic glandular epithelium has not invaded the muscularis mucosae
Low power view of colonic lesion	1	1	10	vs.dropDowns.dropDown2	Malignant glands have invaded the submucosa
Low power view of colonic lesion	1	1	20	vs.dropDowns.dropDown2	The dypslastic glandular epithelium has not invaded the muscularis mucosae
Low power view of colonic lesion	1	1	20	vs.dropDowns.dropDown2	The dypslastic glandular epithelium has not invaded the muscularis mucosae
Low power view of colonic lesion	1	1	20	vs.dropDowns.dropDown2	The dypslastic glandular epithelium has not invaded the muscularis mucosae
Low power view of colonic lesion	1	1	20	vs.dropDowns.dropDown2	The dypslastic glandular epithelium has not invaded the muscularis mucosae
Low power view of colonic lesion	1	1	20	vs.dropDowns.dropDown2	The dypslastic glandular epithelium has not invaded the muscularis mucosae
Low power view of colonic lesion	1	1	20	vs.dropDowns.dropDown2	The dypslastic glandular epithelium has not invaded the muscularis mucosae
Low power view of colonic lesion	1	1	0	vs.dropDowns.dropDown2	The lesion shows squamous differentiation
Low power view of colonic lesion	1	1	20	vs.dropDowns.dropDown2	The dypslastic glandular epithelium has not invaded the muscularis mucosae
Low power view of colonic lesion	1	1	0	vs.dropDowns.dropDown2	The lesion shows squamous differentiation
Low power view of colonic lesion	1	1	20	vs.dropDowns.dropDown2	The dypslastic glandular epithelium has not invaded the muscularis mucosae
Low power view of colonic lesion	1	1	0	vs.dropDowns.dropDown2	The lesion shows squamous differentiation
Low power view of colonic lesion	1	1	10	vs.dropDowns.dropDown2	There are mucin pools in the muscularis propria
Low power view of colonic lesion	1	1	20	vs.dropDowns.dropDown2	The dypslastic glandular epithelium has not invaded the muscularis mucosae
Low power view of colonic lesion	1	1	20	vs.dropDowns.dropDown2	The dypslastic glandular epithelium has not invaded the muscularis mucosae
Low power view of colonic lesion	1	1	20	vs.dropDowns.dropDown2	The dypslastic glandular epithelium has not invaded the muscularis mucosae
Low power view of colonic lesion	1	1	0	vs.dropDowns.dropDown2	Malignant glands have invaded the submucosa
Low power view of colonic lesion	1	1	20	vs.dropDowns.dropDown2	The dypslastic glandular epithelium has not invaded the muscularis mucosae
Main Question	2	1	10	vs.dropDowns.dropDown1	Necrotic tumour cells
Main Question	1	1	20	vs.dropDowns.dropDown1	Necrotic tumour cells
Main Question	1	1	20	vs.dropDowns.dropDown1	Necrotic tumour cells
Main Question	1	1	0	vs.dropDowns.dropDown1	Mucin
Main Question	1	1	20	vs.dropDowns.dropDown1	Necrotic tumour cells
Main Question	1	1	20	vs.dropDowns.dropDown1	Necrotic tumour cells
Main Question	1	1	20	vs.dropDowns.dropDown1	Necrotic tumour cells
Main Question	1	1	0	vs.dropDowns.dropDown1	A thrombus
Main Question	1	1	10	vs.dropDowns.dropDown1	Necrotic tumour cells
Main Question	1	1	10	vs.dropDowns.dropDown1	Necrotic tumour cells
Main Question	2	1	0	vs.dropDowns.dropDown1	null
Main Question	1	1	10	vs.dropDowns.dropDown1	Necrotic tumour cells
Main Question	1	1	0	vs.dropDowns.dropDown1	Mucin
Main Question	1	1	10	vs.dropDowns.dropDown1	Necrotic tumour cells
Main Question	1	1	10	vs.dropDowns.dropDown1	Pus
Main Question	1	1	10	vs.dropDowns.dropDown1	Necrotic tumour cells
Main Question	1	1	10	vs.dropDowns.dropDown1	Necrotic tumour cells
Main Question	1	1	0	vs.dropDowns.dropDown1	Mucin
Main Question	1	1	20	vs.dropDowns.dropDown1	Necrotic tumour cells
Main Question	1	1	20	vs.dropDowns.dropDown1	Necrotic tumour cells
Main Question	1	1	10	vs.dropDowns.dropDown1	Necrotic tumour cells
Main Question	1	1	0	vs.dropDowns.dropDown1	null
Main Question	1	1	20	vs.dropDowns.dropDown1	Necrotic tumour cells
Main Question	1	1	20	vs.dropDowns.dropDown1	Necrotic tumour cells
Main Question	1	1	20	vs.dropDowns.dropDown1	Necrotic tumour cells
Main Question	3	1	20	vs.dropDowns.dropDown1	Necrotic tumour cells
Main Question	1	1	20	vs.dropDowns.dropDown1	Necrotic tumour cells
Main Question	1	1	20	vs.dropDowns.dropDown1	Necrotic tumour cells
Main Question	1	1	20	vs.dropDowns.dropDown1	Necrotic tumour cells
Main Question	1	1	10	vs.dropDowns.dropDown1	Pus
Main Question	1	1	10	vs.dropDowns.dropDown1	A thrombus
Main Question	1	1	20	vs.dropDowns.dropDown1	Necrotic tumour cells
Main Question	1	1	20	vs.dropDowns.dropDown1	Necrotic tumour cells
Main Question	1	1	0	vs.dropDowns.dropDown1	A thrombus
Main Question	1	1	10	vs.dropDowns.dropDown1	Necrotic tumour cells
Main Question	1	1	10	vs.dropDowns.dropDown1	Necrotic tumour cells
Main Question	1	1	20	vs.dropDowns.dropDown1	Necrotic tumour cells
Main Question	1	1	20	vs.dropDowns.dropDown1	Necrotic tumour cells
Main Question	1	1	10	vs.dropDowns.dropDown1	Necrotic tumour cells
Main Question	1	1	20	vs.dropDowns.dropDown1	Necrotic tumour cells
Main Question	1	1	0	vs.dropDowns.dropDown1	Mucin
Main Question	1	1	20	vs.dropDowns.dropDown1	Necrotic tumour cells
Main Question	1	1	20	vs.dropDowns.dropDown1	Necrotic tumour cells
Main Question	1	1	20	vs.dropDowns.dropDown1	Necrotic tumour cells
Main Question	1	1	10	vs.dropDowns.dropDown1	Necrotic tumour cells
Main Question	1	1	10	vs.dropDowns.dropDown1	Necrotic tumour cells
Main Question	1	1	10	vs.dropDowns.dropDown1	Necrotic tumour cells
Main Question	1	1	20	vs.dropDowns.dropDown1	Necrotic tumour cells
Main Question	1	1	0	vs.dropDowns.dropDown1	Mucin
Main Question	1	1	20	vs.dropDowns.dropDown1	Necrotic tumour cells
Main Question	1	1	10	vs.dropDowns.dropDown1	Pus
Main Question	1	1	0	vs.dropDowns.dropDown1	A keratin whorl
Main Question	1	1	10	vs.dropDowns.dropDown1	Necrotic tumour cells
Main Question	1	1	20	vs.dropDowns.dropDown1	Necrotic tumour cells
Main Question	1	1	10	vs.dropDowns.dropDown1	Necrotic tumour cells
Main Question	1	1	0	vs.dropDowns.dropDown1	Mucin
Main Question	1	1	0	vs.dropDowns.dropDown1	A thrombus
Main Question	1	1	10	vs.dropDowns.dropDown1	Necrotic tumour cells
Main Question	1	1	10	vs.dropDowns.dropDown1	Pus
Main Question	1	1	0	vs.dropDowns.dropDown1	A thrombus
Main Question	1	1	10	vs.dropDowns.dropDown1	Necrotic tumour cells
Main Question	1	1	20	vs.dropDowns.dropDown1	Necrotic tumour cells
Main Question	1	1	0	vs.dropDowns.dropDown1	Mucin
Main Question	2	1	10	vs.dropDowns.dropDown2	Fibrin
Main Question	1	1	20	vs.dropDowns.dropDown2	Tumour induced stroma
Main Question	1	1	20	vs.dropDowns.dropDown2	Tumour induced stroma
Main Question	1	1	0	vs.dropDowns.dropDown2	Fibrin
Main Question	1	1	20	vs.dropDowns.dropDown2	Tumour induced stroma
Main Question	1	1	20	vs.dropDowns.dropDown2	Tumour induced stroma
Main Question	1	1	20	vs.dropDowns.dropDown2	Tumour induced stroma
Main Question	1	1	0	vs.dropDowns.dropDown2	Oedema fluid
Main Question	1	1	10	vs.dropDowns.dropDown2	Oedema fluid
Main Question	1	1	10	vs.dropDowns.dropDown2	Oedema fluid
Main Question	2	1	0	vs.dropDowns.dropDown2	null
Main Question	1	1	10	vs.dropDowns.dropDown2	Oedema fluid
Main Question	1	1	0	vs.dropDowns.dropDown2	Fibrin
Main Question	1	1	10	vs.dropDowns.dropDown2	Fibrin
Main Question	1	1	10	vs.dropDowns.dropDown2	Tumour induced stroma
Main Question	1	1	10	vs.dropDowns.dropDown2	Oedema fluid
Main Question	1	1	10	vs.dropDowns.dropDown2	Fibrin
Main Question	1	1	0	vs.dropDowns.dropDown2	Fibrin
Main Question	1	1	20	vs.dropDowns.dropDown2	Tumour induced stroma
Main Question	1	1	20	vs.dropDowns.dropDown2	Tumour induced stroma
Main Question	1	1	10	vs.dropDowns.dropDown2	Oedema fluid
Main Question	1	1	0	vs.dropDowns.dropDown2	null
Main Question	1	1	20	vs.dropDowns.dropDown2	Tumour induced stroma
Main Question	1	1	20	vs.dropDowns.dropDown2	Tumour induced stroma
Main Question	1	1	20	vs.dropDowns.dropDown2	Tumour induced stroma
Main Question	3	1	20	vs.dropDowns.dropDown2	Tumour induced stroma
Main Question	1	1	20	vs.dropDowns.dropDown2	Tumour induced stroma
Main Question	1	1	20	vs.dropDowns.dropDown2	Tumour induced stroma
Main Question	1	1	20	vs.dropDowns.dropDown2	Tumour induced stroma
Main Question	1	1	10	vs.dropDowns.dropDown2	Tumour induced stroma
Main Question	1	1	10	vs.dropDowns.dropDown2	Tumour induced stroma
Main Question	1	1	20	vs.dropDowns.dropDown2	Tumour induced stroma
Main Question	1	1	20	vs.dropDowns.dropDown2	Tumour induced stroma
Main Question	1	1	0	vs.dropDowns.dropDown2	Fibrin
Main Question	1	1	10	vs.dropDowns.dropDown2	Fibrin
Main Question	1	1	10	vs.dropDowns.dropDown2	Oedema fluid
Main Question	1	1	20	vs.dropDowns.dropDown2	Tumour induced stroma
Main Question	1	1	20	vs.dropDowns.dropDown2	Tumour induced stroma
Main Question	1	1	10	vs.dropDowns.dropDown2	Fibrin
Main Question	1	1	20	vs.dropDowns.dropDown2	Tumour induced stroma
Main Question	1	1	0	vs.dropDowns.dropDown2	Fibrin
Main Question	1	1	20	vs.dropDowns.dropDown2	Tumour induced stroma
Main Question	1	1	20	vs.dropDowns.dropDown2	Tumour induced stroma
Main Question	1	1	20	vs.dropDowns.dropDown2	Tumour induced stroma
Main Question	1	1	10	vs.dropDowns.dropDown2	Fibrin
Main Question	1	1	10	vs.dropDowns.dropDown2	Fibrin
Main Question	1	1	10	vs.dropDowns.dropDown2	Fibrin
Main Question	1	1	20	vs.dropDowns.dropDown2	Tumour induced stroma
Main Question	1	1	0	vs.dropDowns.dropDown2	Oedema fluid
Main Question	1	1	20	vs.dropDowns.dropDown2	Tumour induced stroma
Main Question	1	1	10	vs.dropDowns.dropDown2	Tumour induced stroma
Main Question	1	1	0	vs.dropDowns.dropDown2	Oedema fluid
Main Question	1	1	10	vs.dropDowns.dropDown2	Hemorrhage
Main Question	1	1	20	vs.dropDowns.dropDown2	Tumour induced stroma
Main Question	1	1	10	vs.dropDowns.dropDown2	Fibrin
Main Question	1	1	0	vs.dropDowns.dropDown2	Fibrin
Main Question	1	1	0	vs.dropDowns.dropDown2	Oedema fluid
Main Question	1	1	10	vs.dropDowns.dropDown2	Fibrin
Main Question	1	1	10	vs.dropDowns.dropDown2	Tumour induced stroma
Main Question	1	1	0	vs.dropDowns.dropDown2	Fibrin
Main Question	1	1	10	vs.dropDowns.dropDown2	Oedema fluid
Main Question	1	1	20	vs.dropDowns.dropDown2	Tumour induced stroma
Main Question	1	1	0	vs.dropDowns.dropDown2	Fibrin
Participant Information Statement and Consent Form	2	1	0	consent	[I consent]
Participant Information Statement and Consent Form	1	1	0	consent	[I do not consent]
Participant Information Statement and Consent Form	1	1	0	consent	[I consent]
Participant Information Statement and Consent Form	1	1	0	consent	[I consent]
Participant Information Statement and Consent Form	1	1	0	consent	[I consent]
Participant Information Statement and Consent Form	1	1	0	consent	[I consent]
Participant Information Statement and Consent Form	1	1	0	consent	[I consent]
Participant Information Statement and Consent Form	1	1	0	consent	[I consent]
Participant Information Statement and Consent Form	1	1	0	consent	[I consent]
Participant Information Statement and Consent Form	1	1	0	consent	[I consent]
Participant Information Statement and Consent Form	1	1	0	consent	[I consent]
Participant Information Statement and Consent Form	2	1	0	consent	[I consent]
Participant Information Statement and Consent Form	1	1	0	consent	[I do not consent]
Participant Information Statement and Consent Form	1	1	0	consent	[I consent]
Participant Information Statement and Consent Form	1	1	0	consent	[I consent]
Participant Information Statement and Consent Form	1	1	0	consent	[I consent]
Participant Information Statement and Consent Form	1	1	0	consent	[]
Participant Information Statement and Consent Form	1	2	0	consent	[I consent]
Participant Information Statement and Consent Form	1	1	0	consent	[I consent]
Participant Information Statement and Consent Form	1	1	0	consent	[I consent]
Participant Information Statement and Consent Form	1	1	0	consent	[I consent]
Participant Information Statement and Consent Form	1	1	0	consent	[I consent]
Participant Information Statement and Consent Form	1	1	0	consent	[I consent]
Participant Information Statement and Consent Form	1	1	0	consent	[I consent]
Participant Information Statement and Consent Form	1	1	0	consent	[I consent]
Participant Information Statement and Consent Form	1	1	0	consent	[I consent]
Participant Information Statement and Consent Form	1	1	0	consent	[I consent]
Participant Information Statement and Consent Form	1	1	0	consent	[I consent]
Participant Information Statement and Consent Form	1	1	0	consent	[I do not consent]
Participant Information Statement and Consent Form	2	1	0	consent	[I do not consent]
Participant Information Statement and Consent Form	3	1	0	consent	[I consent]
Participant Information Statement and Consent Form	1	1	0	consent	[I consent]
Participant Information Statement and Consent Form	1	1	0	consent	[I consent]
Participant Information Statement and Consent Form	1	1	0	consent	[I consent]
Participant Information Statement and Consent Form	1	1	0	consent	[I consent]
Participant Information Statement and Consent Form	1	1	0	consent	[I consent]
Participant Information Statement and Consent Form	1	1	0	consent	[I consent]
Participant Information Statement and Consent Form	1	1	0	consent	[I consent]
Participant Information Statement and Consent Form	1	1	0	consent	[I consent]
Participant Information Statement and Consent Form	1	1	0	consent	[I consent]
Participant Information Statement and Consent Form	1	1	0	consent	[I consent]
Participant Information Statement and Consent Form	1	1	0	consent	[I consent]
Participant Information Statement and Consent Form	1	1	0	consent	[I consent]
Participant Information Statement and Consent Form	1	1	0	consent	[I consent]
Participant Information Statement and Consent Form	1	1	0	consent	[I consent]
Participant Information Statement and Consent Form	1	1	0	consent	[I consent]
Participant Information Statement and Consent Form	1	1	0	consent	[I consent]
Participant Information Statement and Consent Form	1	1	0	consent	[I consent]
Participant Information Statement and Consent Form	1	1	0	consent	[I consent]
Participant Information Statement and Consent Form	1	1	0	consent	[I consent]
Participant Information Statement and Consent Form	1	1	0	consent	[I consent]
Participant Information Statement and Consent Form	1	1	0	consent	[I consent]
Participant Information Statement and Consent Form	1	1	0	consent	[I consent]
Participant Information Statement and Consent Form	1	1	0	consent	[I consent]
Participant Information Statement and Consent Form	1	1	0	consent	[I consent]
Participant Information Statement and Consent Form	1	1	0	consent	[I consent]
Participant Information Statement and Consent Form	1	1	0	consent	[I consent]
Participant Information Statement and Consent Form	1	1	0	consent	[I consent]
Participant Information Statement and Consent Form	1	1	0	consent	[I consent]
Participant Information Statement and Consent Form	1	1	0	consent	[I consent]
Participant Information Statement and Consent Form	1	1	0	consent	[I consent]
Participant Information Statement and Consent Form	1	1	0	consent	[I consent]
Participant Information Statement and Consent Form	1	1	0	consent	[I consent]
Participant Information Statement and Consent Form	1	1	0	consent	[I consent]
Participant Information Statement and Consent Form	1	1	0	consent	[I consent]
Participant Information Statement and Consent Form	1	1	0	consent	[I consent]
Participant Information Statement and Consent Form	1	1	0	consent	[I consent]
Participant Information Statement and Consent Form	1	1	0	consent	[I consent]
Participant Information Statement and Consent Form	1	1	0	consent	[I consent]

## Sheet: Junior Class 2 Raw Data
Question Name	Lesson Attempt	Question Attempt	Score	Input Name	Input Result	Breast Ca HP	SCC Tongue HP	Ca Breast MP Dropdowns
Collaborative Slice Annotation Survey	2	1	0	Aspect_Liked_Most		10	20	20
Collaborative Slice Annotation Survey	1	2	0	Aspect_Liked_Most	Nothing	10	0	0
Collaborative Slice Annotation Survey	1	1	0	Aspect_Liked_Most	Nothing	10	20	20
Collaborative Slice Annotation Survey	1	1	0	Aspect_Liked_Most		0	20	20
Collaborative Slice Annotation Survey	1	1	0	Aspect_Liked_Most		10	20	20
Collaborative Slice Annotation Survey	1	2	0	Aspect_Liked_Most		0	10	10
Collaborative Slice Annotation Survey	1	1	0	Aspect_Liked_Most		10	20	20
Collaborative Slice Annotation Survey	1	2	0	Aspect_Liked_Most	Slice is a great learning platform and it encourages collaborative learning, however I do not find it beneficial to my learning. It is very time consuming; I find screenshotting and manually annotating the images much more helpful.	0	10	20
Collaborative Slice Annotation Survey	1	1	0	Aspect_Liked_Most	Slice is a great learning platform and it encourages collaborative learning, however I do not find it beneficial to my learning. It is very time consuming; I find screenshotting and manually annotating the images much more helpful.	10	10	10
Collaborative Slice Annotation Survey	1	3	0	Aspect_Liked_Most	Slice is a great learning platform and it encourages collaborative learning, however I do not find it beneficial to my learning. It is very time consuming; I find screenshotting and manually annotating the images much more helpful.	0	20	20
Collaborative Slice Annotation Survey	1	4	0	Aspect_Liked_Most	Slice is a great learning platform and it encourages collaborative learning, however I do not find it beneficial to my learning. It is very time consuming; I find screenshotting and manually annotating the images much more helpful.	10	20	10
Collaborative Slice Annotation Survey	1	1	0	Aspect_Liked_Most	Collaborating with classmates provided a better insight into where I sit in terms of knowledge and also made me accountable for my input	0	20	20
Collaborative Slice Annotation Survey	1	1	0	Aspect_Liked_Most		10	10	20
Collaborative Slice Annotation Survey	1	1	0	Aspect_Liked_Most	I like how I can view my old slides when I forget, I can annotate small details	0	10	0
Collaborative Slice Annotation Survey	1	2	0	Aspect_Liked_Most	Can annotate specific things and can look back on it when needed	10	10	10
Collaborative Slice Annotation Survey	1	1	0	Aspect_Liked_Most	Can annotate specific things and can look back on it when needed	10	10	20
Collaborative Slice Annotation Survey	3	1	0	Aspect_Liked_Most		0	10	20
Collaborative Slice Annotation Survey	1	1	0	Aspect_Liked_Most	collabrorative	10	20	20
Collaborative Slice Annotation Survey	1	1	0	Aspect_Liked_Most	The fact you can annotate onto the slide.	10	20	20
Collaborative Slice Annotation Survey	1	1	0	Aspect_Liked_Most		0	10	20
Collaborative Slice Annotation Survey	1	1	0	Aspect_Liked_Most	Being able to annotate and leave notes on what I saw and what the demonstrator pointed out	0	10	20
Collaborative Slice Annotation Survey	1	1	0	Aspect_Liked_Most	annotating layers and visualising layers	10	20	20
Collaborative Slice Annotation Survey	1	1	0	Aspect_Liked_Most	It was straightforward and easy to understand.	10	20	20
Collaborative Slice Annotation Survey	1	1	0	Aspect_Liked_Most	Changing the pinned annotations. Very effective way of studying histopathology.	0	20	20
Collaborative Slice Annotation Survey	1	1	0	Aspect_Liked_Most	Annotating for access later on.	10	10	20
Collaborative Slice Annotation Survey	1	1	0	Aspect_Liked_Most	being able to visualise the areas of carcinoma and apply what was learnt in lectures	0	20	10
Collaborative Slice Annotation Survey	2	1	0	Aspect_Liked_Most	the fact it is all done online and via computer instead of drawing it out	0	10	20
Collaborative Slice Annotation Survey	1	1	0	Aspect_Liked_Most	they highlighted main cells and areas.	10	10	20
Collaborative Slice Annotation Survey	1	1	0	Aspect_Liked_Most	I enjoyed the group component of it. The discussion helped facilitate my understanding of the topic.	10	10	10
Collaborative Slice Annotation Survey	1	1	0	Aspect_Liked_Most	It is very simple and easy to use. Also I enjoyed working with my team mates because each individual contributed their own understanding about the topic.	10	20	10
Collaborative Slice Annotation Survey	1	1	0	Aspect_Liked_Most	its easy	10	20	20
Collaborative Slice Annotation Survey	1	1	0	Aspect_Liked_Most	I liked that it was easy to add my comments. Also, im a visual learner so seeing the image helped me alot	0	10	0
Collaborative Slice Annotation Survey	1	2	0	Aspect_Liked_Most		10	10	0
Collaborative Slice Annotation Survey	1	1	0	Aspect_Liked_Most		0	10	20
Collaborative Slice Annotation Survey	3	1	0	Aspect_Liked_Most	alot	0	20	20
Collaborative Slice Annotation Survey	2	1	0	Aspect_Liked_Most		0	0	10
Collaborative Slice Annotation Survey	2	2	0	Aspect_Liked_Most	nothing	0	10	10
Collaborative Slice Annotation Survey	1	1	0	Aspect_Liked_Most	It was different from what we normally do in class and it helped cement my understand of the underlying processes involved in neoplasia	10	10	20
Collaborative Slice Annotation Survey	1	1	0	Aspect_Liked_Most		0	0	10
Collaborative Slice Annotation Survey	1	1	0	Aspect_Liked_Most		10	20	20
Collaborative Slice Annotation Survey	1	1	0	Aspect_Liked_Most		0	20	20
Collaborative Slice Annotation Survey	1	2	0	Aspect_Liked_Most		0	20	10
Collaborative Slice Annotation Survey	1	1	0	Aspect_Liked_Most		10	10	20
Collaborative Slice Annotation Survey	1	2	0	Aspect_Liked_Most	It was engaging	10	20	10
Collaborative Slice Annotation Survey	1	1	0	Aspect_Liked_Most	It was engaging	0	20	10
Collaborative Slice Annotation Survey	1	3	0	Aspect_Liked_Most	It was engaging	10	0	20
Collaborative Slice Annotation Survey	1	1	0	Aspect_Liked_Most	I do enjoy having access to the slides and being able to annotate as I go - it is helpful to be able to look back at the slides later when I'm studying.	0	10	10
Collaborative Slice Annotation Survey	2	1	0	Aspect_Liked_Most		0	20	20
Collaborative Slice Annotation Survey	2	2	0	Aspect_Liked_Most		10	0	20
Collaborative Slice Annotation Survey	1	1	0	Aspect_Liked_Most	The fact that it allowed us to visualise the difference between the textbook diagrams and what it actually looks like	0	0	20
Collaborative Slice Annotation Survey	1	1	0	Aspect_Liked_Most	Revision	0	20	20
Collaborative Slice Annotation Survey	1	1	0	Aspect_Liked_Most		10	10	20
Collaborative Slice Annotation Survey	1	2	0	Aspect_Liked_Most		10	20	20
Collaborative Slice Annotation Survey	1	1	0	Aspect_Liked_Most		0	20	0
Collaborative Slice Annotation Survey	1	1	0	Aspect_Liked_Most	#NAME?	10	20	20
Collaborative Slice Annotation Survey	1	1	0	Aspect_Liked_Most	Being able to annotate	0	20	20
Collaborative Slice Annotation Survey	1	1	0	Aspect_Liked_Most
Collaborative Slice Annotation Survey	1	1	0	Aspect_Liked_Most
Collaborative Slice Annotation Survey	1	2	0	Aspect_Liked_Most
Collaborative Slice Annotation Survey	1	2	0	Aspect_Liked_Most	the highlighted slice slides _ specific regional annotation related to the content being taught
Collaborative Slice Annotation Survey	1	1	0	Aspect_Liked_Most	the highlighted slice slides _ specific regional annotation related to the content being taught
Collaborative Slice Annotation Survey	1	3	0	Aspect_Liked_Most	the highlighted slice slides _ specific regional annotation related to the content being taught
Collaborative Slice Annotation Survey	1	2	0	Aspect_Liked_Most	I Personally do not at all like the SLICE platform as i feel it creates unnecessary clutter and confusion when viewing slides
Collaborative Slice Annotation Survey	1	1	0	Aspect_Liked_Most	I Personally do not at all like the SLICE platform as i feel it creates unnecessary clutter and confusion when viewing slides
Collaborative Slice Annotation Survey	1	1	0	Aspect_Liked_Most	Easy to use. Easy to send other people work so you can work on the slides later - log in.
Collaborative Slice Annotation Survey	1	1	0	Aspect_Liked_Most	Cause questions gave me a direction of where I am supposed to focus durin glearning the slides
Collaborative Slice Annotation Survey	1	2	0	Aspect_Liked_Most	Cause questions gave me a direction of where I am supposed to focus durin glearning the slides
Collaborative Slice Annotation Survey	1	1	0	Aspect_Liked_Most	Loved it. It made this class so much better. I knew what questions I had to answer, how they related to the material and I now understand so much more.
Collaborative Slice Annotation Survey	1	1	0	Aspect_Liked_Most	Sharing the layers
Collaborative Slice Annotation Survey	1	1	0	Aspect_Liked_Most	Slice is a great tool as it allows you to enter further information into the description box and enables greater depth of learning when paired with the annotation tools
Collaborative Slice Annotation Survey	1	1	0	Aspect_Liked_Most	able to annotateÂ features identified were important
Collaborative Slice Annotation Survey	1	1	0	Aspect_Liked_Most	is good to have our own annotation
Collaborative Slice Annotation Survey	1	1	0	Aspect_Liked_Most	Being able to discuss ideas with my colleagues
Collaborative Slice Annotation Survey	1	1	0	Aspect_Liked_Most	Able to annotate and record the necessary components within a slide and provide detailed explanations regarding the slide. Providing pins and highlighted circles targets the problem of question within a slide.
Collaborative Slice Annotation Survey	1	1	0	Aspect_Liked_Most	Able to view structures clearly as well as annotating and making small notes. Everything was just there so that made it easy to open up again later when studying and just having all the relevant information there
Collaborative Slice Annotation Survey	1	1	0	Aspect_Liked_Most	Can be accessed anytime, not only in lab classes
Collaborative Slice Annotation Survey	2	1	0	Changes_wanted
Collaborative Slice Annotation Survey	1	2	0	Changes_wanted	Yeah the boys
Collaborative Slice Annotation Survey	1	1	0	Changes_wanted	Yeah the boys
Collaborative Slice Annotation Survey	1	1	0	Changes_wanted
Collaborative Slice Annotation Survey	1	1	0	Changes_wanted
Collaborative Slice Annotation Survey	1	2	0	Changes_wanted
Collaborative Slice Annotation Survey	1	1	0	Changes_wanted
Collaborative Slice Annotation Survey	1	2	0	Changes_wanted	Everyone should get a proper tutorial at the beginning of the semester. This way, less time will be wasted trying to address technical terrors during class.
Collaborative Slice Annotation Survey	1	1	0	Changes_wanted	Everyone should get a proper tutorial at the beginning of the semester. This way, less time will be wasted trying to address technical terrors during class.
Collaborative Slice Annotation Survey	1	3	0	Changes_wanted	Everyone should get a proper tutorial at the beginning of the semester. This way, less time will be wasted trying to address technical terrors during class.
Collaborative Slice Annotation Survey	1	4	0	Changes_wanted	Everyone should get a proper tutorial at the beginning of the semester. This way, less time will be wasted trying to address technical terrors during class.
Collaborative Slice Annotation Survey	1	1	0	Changes_wanted	All collaborative
Collaborative Slice Annotation Survey	1	1	0	Changes_wanted
Collaborative Slice Annotation Survey	1	1	0	Changes_wanted	I can't always remember which slide is what tissue, so an external label, folders of what topic (ie gastrointestinal, urinary, etc). I would also like a guideline and space in my workbook, like in histology subject, where I know exactly what I am looking for and can also draw (helps me remember better)
Collaborative Slice Annotation Survey	1	2	0	Changes_wanted	Provide answers as we may not have noted them in class properly
Collaborative Slice Annotation Survey	1	1	0	Changes_wanted	Provide answers as we may not have noted them in class properly
Collaborative Slice Annotation Survey	3	1	0	Changes_wanted
Collaborative Slice Annotation Survey	1	1	0	Changes_wanted	individual
Collaborative Slice Annotation Survey	1	1	0	Changes_wanted	A quick tutorial on how to use all the features especially how to view a pin. Make the reading frame on each annotation bigger so don't have to click and expand to view the whole sentence and a button next to the annotation so you can edit directly.
Collaborative Slice Annotation Survey	1	1	0	Changes_wanted
Collaborative Slice Annotation Survey	1	1	0	Changes_wanted	Links to more info
Collaborative Slice Annotation Survey	1	1	0	Changes_wanted	.
Collaborative Slice Annotation Survey	1	1	0	Changes_wanted	A better user interface, sometimes it's a bit confusing to use.
Collaborative Slice Annotation Survey	1	1	0	Changes_wanted	The pin placement is often confusing. Perhaps use the draw option.
Collaborative Slice Annotation Survey	1	1	0	Changes_wanted
Collaborative Slice Annotation Survey	1	1	0	Changes_wanted	provide answers so that we can check if we had gotten them correct
Collaborative Slice Annotation Survey	2	1	0	Changes_wanted	instructions on how to annotate for beginners
Collaborative Slice Annotation Survey	1	1	0	Changes_wanted	Answers, because not everything could be caught on through words/speech. Sample of the best answer or something for revision
Collaborative Slice Annotation Survey	1	1	0	Changes_wanted	Nil.
Collaborative Slice Annotation Survey	1	1	0	Changes_wanted	I would like if answers could be provided for the activity after we have conducted our own team or individual attempt, that way we can see whether our understanding is correct.
Collaborative Slice Annotation Survey	1	1	0	Changes_wanted	so many annotations dear lord
Collaborative Slice Annotation Survey	1	1	0	Changes_wanted	Maybe a closer correlation with the tutorial cases just so its not confusing and its easier to integrate
Collaborative Slice Annotation Survey	1	2	0	Changes_wanted
Collaborative Slice Annotation Survey	1	1	0	Changes_wanted
Collaborative Slice Annotation Survey	3	1	0	Changes_wanted	nothing
Collaborative Slice Annotation Survey	2	1	0	Changes_wanted
Collaborative Slice Annotation Survey	2	2	0	Changes_wanted	swag
Collaborative Slice Annotation Survey	1	1	0	Changes_wanted	For people who haven't done histology I imagine the task would be quite difficult
Collaborative Slice Annotation Survey	1	1	0	Changes_wanted
Collaborative Slice Annotation Survey	1	1	0	Changes_wanted
Collaborative Slice Annotation Survey	1	1	0	Changes_wanted
Collaborative Slice Annotation Survey	1	2	0	Changes_wanted
Collaborative Slice Annotation Survey	1	1	0	Changes_wanted
Collaborative Slice Annotation Survey	1	2	0	Changes_wanted	The tutors needed to help us more. We were not Â explained the answer often and left to work it out on our own which wasn't very helpful overall.
Collaborative Slice Annotation Survey	1	1	0	Changes_wanted	The tutors needed to help us more. We were not Â explained the answer often and left to work it out on our own which wasn't very helpful overall.
Collaborative Slice Annotation Survey	1	3	0	Changes_wanted	The tutors needed to help us more. We were not Â explained the answer often and left to work it out on our own which wasn't very helpful overall.
Collaborative Slice Annotation Survey	1	1	0	Changes_wanted	I really hate just being told to look at slides without an introduction. In the "group" activity, the slides were explained before we started and so it was just a matter of discussing with my colleagues things that we had not fully understood or wanted to go over. On the individual activity, however, there was minimal introduction to what we were actually looking at/for and so it was difficult to…
Collaborative Slice Annotation Survey	2	1	0	Changes_wanted
Collaborative Slice Annotation Survey	2	2	0	Changes_wanted
Collaborative Slice Annotation Survey	1	1	0	Changes_wanted	It needs to be more organised and relevant to the course
Collaborative Slice Annotation Survey	1	1	0	Changes_wanted	Detailed answer explanation
Collaborative Slice Annotation Survey	1	1	0	Changes_wanted
Collaborative Slice Annotation Survey	1	2	0	Changes_wanted
Collaborative Slice Annotation Survey	1	1	0	Changes_wanted
Collaborative Slice Annotation Survey	1	1	0	Changes_wanted	#NAME?
Collaborative Slice Annotation Survey	1	1	0	Changes_wanted	It's annoying having to start a new layer and name it everytime.
Collaborative Slice Annotation Survey	1	1	0	Changes_wanted
Collaborative Slice Annotation Survey	1	1	0	Changes_wanted	Better explanation of what we are doing and if students have questions, the tutors need to be able to know the answers which they did not. It just felt like noone really knew what was going on
Collaborative Slice Annotation Survey	1	2	0	Changes_wanted	Better explanation of what we are doing and if students have questions, the tutors need to be able to know the answers which they did not. It just felt like noone really knew what was going on
Collaborative Slice Annotation Survey	1	2	0	Changes_wanted	less finnicky, works more often ( usually only saves about half of my annotations which is extremely frustrating
Collaborative Slice Annotation Survey	1	1	0	Changes_wanted	less finnicky, works more often ( usually only saves about half of my annotations which is extremely frustrating
Collaborative Slice Annotation Survey	1	3	0	Changes_wanted	less finnicky, works more often ( usually only saves about half of my annotations which is extremely frustrating
Collaborative Slice Annotation Survey	1	2	0	Changes_wanted	Give students an option whether they want to use this program or not as i personally would never use it again.
Collaborative Slice Annotation Survey	1	1	0	Changes_wanted	Give students an option whether they want to use this program or not as i personally would never use it again.
Collaborative Slice Annotation Survey	1	1	0	Changes_wanted	More direction from the demonstrators. Move through the slides quicker and more effectively. Working alone is not really helpful because you are annotating things you do not really know sometimes and there are not enough demonstrators to go around.
Collaborative Slice Annotation Survey	1	1	0	Changes_wanted	More questions. Maybe have the entire clasas go through them AFTER doing each slide
Collaborative Slice Annotation Survey	1	2	0	Changes_wanted	More questions. Maybe have the entire clasas go through them AFTER doing each slide
Collaborative Slice Annotation Survey	1	1	0	Changes_wanted	Do this every week!!!
Collaborative Slice Annotation Survey	1	1	0	Changes_wanted	more hints as to what your actually looking at rather than just being expected to know everything you are looking at straightaway
Collaborative Slice Annotation Survey	1	1	0	Changes_wanted
Collaborative Slice Annotation Survey	1	1	0	Changes_wanted	na
Collaborative Slice Annotation Survey	1	1	0	Changes_wanted	better provide a model of annotation, because sometimes we may annotated the wrong things or missed out something. It will be better if a model annotated slide can be provided after each class.
Collaborative Slice Annotation Survey	1	1	0	Changes_wanted	Answers to the annotations once we are done so that we know what we are annotating it correct (when doing it as an individual)
Collaborative Slice Annotation Survey	1	1	0	Changes_wanted	The annotating tools could be more easy because some tools are quite difficult to pinpoint like the drawing tool covering an area.
Collaborative Slice Annotation Survey	1	1	0	Changes_wanted	Explanations on the content in relevance to the virtual slides as well as going through the answers afterwards, I attempted to answer to the annotated questions however later on was not sure if they were correct or not
Collaborative Slice Annotation Survey	1	1	0	Changes_wanted	N/A
Collaborative Slice Annotation Survey	2	1	0	EaseofLesson	[Just the right level]
Collaborative Slice Annotation Survey	1	2	0	EaseofLesson	[Too difficult]
Collaborative Slice Annotation Survey	1	1	0	EaseofLesson	[Too difficult]
Collaborative Slice Annotation Survey	1	1	0	EaseofLesson	[Fairly difficult]
Collaborative Slice Annotation Survey	1	1	0	EaseofLesson	[Just the right level]
Collaborative Slice Annotation Survey	1	2	0	EaseofLesson	[Just the right level]
Collaborative Slice Annotation Survey	1	1	0	EaseofLesson	[Just the right level]
Collaborative Slice Annotation Survey	1	2	0	EaseofLesson	[Just the right level]
Collaborative Slice Annotation Survey	1	1	0	EaseofLesson	[Just the right level]
Collaborative Slice Annotation Survey	1	3	0	EaseofLesson	[Just the right level]
Collaborative Slice Annotation Survey	1	4	0	EaseofLesson	[Just the right level]
Collaborative Slice Annotation Survey	1	1	0	EaseofLesson	[Just the right level]
Collaborative Slice Annotation Survey	1	1	0	EaseofLesson	[Just the right level]
Collaborative Slice Annotation Survey	1	1	0	EaseofLesson	[Fairly difficult]
Collaborative Slice Annotation Survey	1	2	0	EaseofLesson	[Just the right level]
Collaborative Slice Annotation Survey	1	1	0	EaseofLesson	[Just the right level]
Collaborative Slice Annotation Survey	3	1	0	EaseofLesson	[Just the right level]
Collaborative Slice Annotation Survey	1	1	0	EaseofLesson	[Just the right level]
Collaborative Slice Annotation Survey	1	1	0	EaseofLesson	[Fairly difficult]
Collaborative Slice Annotation Survey	1	1	0	EaseofLesson	[Just the right level]
Collaborative Slice Annotation Survey	1	1	0	EaseofLesson	[Just the right level]
Collaborative Slice Annotation Survey	1	1	0	EaseofLesson	[Just the right level]
Collaborative Slice Annotation Survey	1	1	0	EaseofLesson	[Just the right level]
Collaborative Slice Annotation Survey	1	1	0	EaseofLesson	[Just the right level]
Collaborative Slice Annotation Survey	1	1	0	EaseofLesson	[Fairly difficult]
Collaborative Slice Annotation Survey	1	1	0	EaseofLesson	[Just the right level]
Collaborative Slice Annotation Survey	2	1	0	EaseofLesson	[Just the right level]
Collaborative Slice Annotation Survey	1	1	0	EaseofLesson	[Fairly difficult]
Collaborative Slice Annotation Survey	1	1	0	EaseofLesson	[Just the right level]
Collaborative Slice Annotation Survey	1	1	0	EaseofLesson	[Just the right level]
Collaborative Slice Annotation Survey	1	1	0	EaseofLesson	[Just the right level]
Collaborative Slice Annotation Survey	1	1	0	EaseofLesson	[Fairly difficult]
Collaborative Slice Annotation Survey	1	2	0	EaseofLesson	[Just the right level]
Collaborative Slice Annotation Survey	1	1	0	EaseofLesson	[Just the right level]
Collaborative Slice Annotation Survey	3	1	0	EaseofLesson	[Fairly difficult]
Collaborative Slice Annotation Survey	2	1	0	EaseofLesson	[Just the right level]
Collaborative Slice Annotation Survey	2	2	0	EaseofLesson	[Just the right level]
Collaborative Slice Annotation Survey	1	1	0	EaseofLesson	[Fairly difficult]
Collaborative Slice Annotation Survey	1	1	0	EaseofLesson	[Just the right level]
Collaborative Slice Annotation Survey	1	1	0	EaseofLesson	[Just the right level]
Collaborative Slice Annotation Survey	1	1	0	EaseofLesson	[Just the right level]
Collaborative Slice Annotation Survey	1	2	0	EaseofLesson	[Just the right level]
Collaborative Slice Annotation Survey	1	1	0	EaseofLesson	[Just the right level]
Collaborative Slice Annotation Survey	1	2	0	EaseofLesson	[Just the right level]
Collaborative Slice Annotation Survey	1	1	0	EaseofLesson	[Just the right level]
Collaborative Slice Annotation Survey	1	3	0	EaseofLesson	[Just the right level]
Collaborative Slice Annotation Survey	1	1	0	EaseofLesson	[Just the right level]
Collaborative Slice Annotation Survey	2	1	0	EaseofLesson	[Just the right level]
Collaborative Slice Annotation Survey	2	2	0	EaseofLesson	[Just the right level]
Collaborative Slice Annotation Survey	1	1	0	EaseofLesson	[Fairly easy]
Collaborative Slice Annotation Survey	1	1	0	EaseofLesson	[Just the right level]
Collaborative Slice Annotation Survey	1	1	0	EaseofLesson	[Just the right level]
Collaborative Slice Annotation Survey	1	2	0	EaseofLesson	[Just the right level]
Collaborative Slice Annotation Survey	1	1	0	EaseofLesson	[Just the right level]
Collaborative Slice Annotation Survey	1	1	0	EaseofLesson	[Fairly difficult]
Collaborative Slice Annotation Survey	1	1	0	EaseofLesson	[Just the right level]
Collaborative Slice Annotation Survey	1	1	0	EaseofLesson	[Just the right level]
Collaborative Slice Annotation Survey	1	1	0	EaseofLesson	[Too difficult]
Collaborative Slice Annotation Survey	1	2	0	EaseofLesson	[Too difficult]
Collaborative Slice Annotation Survey	1	2	0	EaseofLesson	[Just the right level]
Collaborative Slice Annotation Survey	1	1	0	EaseofLesson	[Just the right level]
Collaborative Slice Annotation Survey	1	3	0	EaseofLesson	[Just the right level]
Collaborative Slice Annotation Survey	1	2	0	EaseofLesson	[Just the right level]
Collaborative Slice Annotation Survey	1	1	0	EaseofLesson	[Just the right level]
Collaborative Slice Annotation Survey	1	1	0	EaseofLesson	[Fairly easy]
Collaborative Slice Annotation Survey	1	1	0	EaseofLesson	[Just the right level]
Collaborative Slice Annotation Survey	1	2	0	EaseofLesson	[Just the right level]
Collaborative Slice Annotation Survey	1	1	0	EaseofLesson	[Just the right level]
Collaborative Slice Annotation Survey	1	1	0	EaseofLesson	[Fairly difficult]
Collaborative Slice Annotation Survey	1	1	0	EaseofLesson	[Just the right level]
Collaborative Slice Annotation Survey	1	1	0	EaseofLesson	[Just the right level]
Collaborative Slice Annotation Survey	1	1	0	EaseofLesson	[Too difficult]
Collaborative Slice Annotation Survey	1	1	0	EaseofLesson	[Just the right level]
Collaborative Slice Annotation Survey	1	1	0	EaseofLesson	[Just the right level]
Collaborative Slice Annotation Survey	1	1	0	EaseofLesson	[Fairly difficult]
Collaborative Slice Annotation Survey	1	1	0	EaseofLesson	[Fairly difficult]
Collaborative Slice Annotation Survey	2	1	0	Enhanced_Motivation	2
Collaborative Slice Annotation Survey	1	2	0	Enhanced_Motivation	1
Collaborative Slice Annotation Survey	1	1	0	Enhanced_Motivation	1
Collaborative Slice Annotation Survey	1	1	0	Enhanced_Motivation	3
Collaborative Slice Annotation Survey	1	1	0	Enhanced_Motivation	0
Collaborative Slice Annotation Survey	1	2	0	Enhanced_Motivation	1
Collaborative Slice Annotation Survey	1	1	0	Enhanced_Motivation	5
Collaborative Slice Annotation Survey	1	2	0	Enhanced_Motivation	2
Collaborative Slice Annotation Survey	1	1	0	Enhanced_Motivation	0
Collaborative Slice Annotation Survey	1	3	0	Enhanced_Motivation	2
Collaborative Slice Annotation Survey	1	4	0	Enhanced_Motivation	2
Collaborative Slice Annotation Survey	1	1	0	Enhanced_Motivation	5
Collaborative Slice Annotation Survey	1	1	0	Enhanced_Motivation	6
Collaborative Slice Annotation Survey	1	1	0	Enhanced_Motivation	4
Collaborative Slice Annotation Survey	1	2	0	Enhanced_Motivation	6
Collaborative Slice Annotation Survey	1	1	0	Enhanced_Motivation	6
Collaborative Slice Annotation Survey	3	1	0	Enhanced_Motivation	5
Collaborative Slice Annotation Survey	1	1	0	Enhanced_Motivation	4
Collaborative Slice Annotation Survey	1	1	0	Enhanced_Motivation	2
Collaborative Slice Annotation Survey	1	1	0	Enhanced_Motivation	4
Collaborative Slice Annotation Survey	1	1	0	Enhanced_Motivation	5
Collaborative Slice Annotation Survey	1	1	0	Enhanced_Motivation	2
Collaborative Slice Annotation Survey	1	1	0	Enhanced_Motivation	6
Collaborative Slice Annotation Survey	1	1	0	Enhanced_Motivation	6
Collaborative Slice Annotation Survey	1	1	0	Enhanced_Motivation	4
Collaborative Slice Annotation Survey	1	1	0	Enhanced_Motivation	6
Collaborative Slice Annotation Survey	2	1	0	Enhanced_Motivation	4
Collaborative Slice Annotation Survey	1	1	0	Enhanced_Motivation	6
Collaborative Slice Annotation Survey	1	1	0	Enhanced_Motivation	4
Collaborative Slice Annotation Survey	1	1	0	Enhanced_Motivation	5
Collaborative Slice Annotation Survey	1	1	0	Enhanced_Motivation	2
Collaborative Slice Annotation Survey	1	1	0	Enhanced_Motivation	3
Collaborative Slice Annotation Survey	1	2	0	Enhanced_Motivation	2
Collaborative Slice Annotation Survey	1	1	0	Enhanced_Motivation	2
Collaborative Slice Annotation Survey	3	1	0	Enhanced_Motivation	6
Collaborative Slice Annotation Survey	2	1	0	Enhanced_Motivation	0
Collaborative Slice Annotation Survey	2	2	0	Enhanced_Motivation	4
Collaborative Slice Annotation Survey	1	1	0	Enhanced_Motivation	3
Collaborative Slice Annotation Survey	1	1	0	Enhanced_Motivation	5
Collaborative Slice Annotation Survey	1	1	0	Enhanced_Motivation	4
Collaborative Slice Annotation Survey	1	1	0	Enhanced_Motivation	0
Collaborative Slice Annotation Survey	1	2	0	Enhanced_Motivation	6
Collaborative Slice Annotation Survey	1	1	0	Enhanced_Motivation	3
Collaborative Slice Annotation Survey	1	2	0	Enhanced_Motivation	1
Collaborative Slice Annotation Survey	1	1	0	Enhanced_Motivation	1
Collaborative Slice Annotation Survey	1	3	0	Enhanced_Motivation	2
Collaborative Slice Annotation Survey	1	1	0	Enhanced_Motivation	3
Collaborative Slice Annotation Survey	2	1	0	Enhanced_Motivation	2
Collaborative Slice Annotation Survey	2	2	0	Enhanced_Motivation	2
Collaborative Slice Annotation Survey	1	1	0	Enhanced_Motivation	2
Collaborative Slice Annotation Survey	1	1	0	Enhanced_Motivation	6
Collaborative Slice Annotation Survey	1	1	0	Enhanced_Motivation	5
Collaborative Slice Annotation Survey	1	2	0	Enhanced_Motivation	3
Collaborative Slice Annotation Survey	1	1	0	Enhanced_Motivation	3
Collaborative Slice Annotation Survey	1	1	0	Enhanced_Motivation	6
Collaborative Slice Annotation Survey	1	1	0	Enhanced_Motivation	5
Collaborative Slice Annotation Survey	1	1	0	Enhanced_Motivation	5
Collaborative Slice Annotation Survey	1	1	0	Enhanced_Motivation	2
Collaborative Slice Annotation Survey	1	2	0	Enhanced_Motivation	2
Collaborative Slice Annotation Survey	1	2	0	Enhanced_Motivation	3
Collaborative Slice Annotation Survey	1	1	0	Enhanced_Motivation	0
Collaborative Slice Annotation Survey	1	3	0	Enhanced_Motivation	3
Collaborative Slice Annotation Survey	1	2	0	Enhanced_Motivation	1
Collaborative Slice Annotation Survey	1	1	0	Enhanced_Motivation	0
Collaborative Slice Annotation Survey	1	1	0	Enhanced_Motivation	2
Collaborative Slice Annotation Survey	1	1	0	Enhanced_Motivation	6
Collaborative Slice Annotation Survey	1	2	0	Enhanced_Motivation	6
Collaborative Slice Annotation Survey	1	1	0	Enhanced_Motivation	6
Collaborative Slice Annotation Survey	1	1	0	Enhanced_Motivation	5
Collaborative Slice Annotation Survey	1	1	0	Enhanced_Motivation	6
Collaborative Slice Annotation Survey	1	1	0	Enhanced_Motivation	3
Collaborative Slice Annotation Survey	1	1	0	Enhanced_Motivation	5
Collaborative Slice Annotation Survey	1	1	0	Enhanced_Motivation	5
Collaborative Slice Annotation Survey	1	1	0	Enhanced_Motivation	3
Collaborative Slice Annotation Survey	1	1	0	Enhanced_Motivation	4
Collaborative Slice Annotation Survey	1	1	0	Enhanced_Motivation	4
Collaborative Slice Annotation Survey	2	1	0	Feedback_Useful	2
Collaborative Slice Annotation Survey	1	2	0	Feedback_Useful	1
Collaborative Slice Annotation Survey	1	1	0	Feedback_Useful	0
Collaborative Slice Annotation Survey	1	1	0	Feedback_Useful	4
Collaborative Slice Annotation Survey	1	1	0	Feedback_Useful	0
Collaborative Slice Annotation Survey	1	2	0	Feedback_Useful	2
Collaborative Slice Annotation Survey	1	1	0	Feedback_Useful	5
Collaborative Slice Annotation Survey	1	2	0	Feedback_Useful	0
Collaborative Slice Annotation Survey	1	1	0	Feedback_Useful	0
Collaborative Slice Annotation Survey	1	3	0	Feedback_Useful	2
Collaborative Slice Annotation Survey	1	4	0	Feedback_Useful	2
Collaborative Slice Annotation Survey	1	1	0	Feedback_Useful	5
Collaborative Slice Annotation Survey	1	1	0	Feedback_Useful	6
Collaborative Slice Annotation Survey	1	1	0	Feedback_Useful	2
Collaborative Slice Annotation Survey	1	2	0	Feedback_Useful	4
Collaborative Slice Annotation Survey	1	1	0	Feedback_Useful	4
Collaborative Slice Annotation Survey	3	1	0	Feedback_Useful	3
Collaborative Slice Annotation Survey	1	1	0	Feedback_Useful	5
Collaborative Slice Annotation Survey	1	1	0	Feedback_Useful	3
Collaborative Slice Annotation Survey	1	1	0	Feedback_Useful	3
Collaborative Slice Annotation Survey	1	1	0	Feedback_Useful	6
Collaborative Slice Annotation Survey	1	1	0	Feedback_Useful	5
Collaborative Slice Annotation Survey	1	1	0	Feedback_Useful	6
Collaborative Slice Annotation Survey	1	1	0	Feedback_Useful	5
Collaborative Slice Annotation Survey	1	1	0	Feedback_Useful	6
Collaborative Slice Annotation Survey	1	1	0	Feedback_Useful	6
Collaborative Slice Annotation Survey	2	1	0	Feedback_Useful	4
Collaborative Slice Annotation Survey	1	1	0	Feedback_Useful	5
Collaborative Slice Annotation Survey	1	1	0	Feedback_Useful	4
Collaborative Slice Annotation Survey	1	1	0	Feedback_Useful	6
Collaborative Slice Annotation Survey	1	1	0	Feedback_Useful	4
Collaborative Slice Annotation Survey	1	1	0	Feedback_Useful	4
Collaborative Slice Annotation Survey	1	2	0	Feedback_Useful	3
Collaborative Slice Annotation Survey	1	1	0	Feedback_Useful	3
Collaborative Slice Annotation Survey	3	1	0	Feedback_Useful	6
Collaborative Slice Annotation Survey	2	1	0	Feedback_Useful	0
Collaborative Slice Annotation Survey	2	2	0	Feedback_Useful	3
Collaborative Slice Annotation Survey	1	1	0	Feedback_Useful	3
Collaborative Slice Annotation Survey	1	1	0	Feedback_Useful	5
Collaborative Slice Annotation Survey	1	1	0	Feedback_Useful	4
Collaborative Slice Annotation Survey	1	1	0	Feedback_Useful	0
Collaborative Slice Annotation Survey	1	2	0	Feedback_Useful	3
Collaborative Slice Annotation Survey	1	1	0	Feedback_Useful	3
Collaborative Slice Annotation Survey	1	2	0	Feedback_Useful	5
Collaborative Slice Annotation Survey	1	1	0	Feedback_Useful	5
Collaborative Slice Annotation Survey	1	3	0	Feedback_Useful	5
Collaborative Slice Annotation Survey	1	1	0	Feedback_Useful	3
Collaborative Slice Annotation Survey	2	1	0	Feedback_Useful	2
Collaborative Slice Annotation Survey	2	2	0	Feedback_Useful	2
Collaborative Slice Annotation Survey	1	1	0	Feedback_Useful	2
Collaborative Slice Annotation Survey	1	1	0	Feedback_Useful	6
Collaborative Slice Annotation Survey	1	1	0	Feedback_Useful	4
Collaborative Slice Annotation Survey	1	2	0	Feedback_Useful	3
Collaborative Slice Annotation Survey	1	1	0	Feedback_Useful	3
Collaborative Slice Annotation Survey	1	1	0	Feedback_Useful	6
Collaborative Slice Annotation Survey	1	1	0	Feedback_Useful	5
Collaborative Slice Annotation Survey	1	1	0	Feedback_Useful	6
Collaborative Slice Annotation Survey	1	1	0	Feedback_Useful	2
Collaborative Slice Annotation Survey	1	2	0	Feedback_Useful	2
Collaborative Slice Annotation Survey	1	2	0	Feedback_Useful	2
Collaborative Slice Annotation Survey	1	1	0	Feedback_Useful	2
Collaborative Slice Annotation Survey	1	3	0	Feedback_Useful	2
Collaborative Slice Annotation Survey	1	2	0	Feedback_Useful	1
Collaborative Slice Annotation Survey	1	1	0	Feedback_Useful	0
Collaborative Slice Annotation Survey	1	1	0	Feedback_Useful	2
Collaborative Slice Annotation Survey	1	1	0	Feedback_Useful	6
Collaborative Slice Annotation Survey	1	2	0	Feedback_Useful	6
Collaborative Slice Annotation Survey	1	1	0	Feedback_Useful	6
Collaborative Slice Annotation Survey	1	1	0	Feedback_Useful	4
Collaborative Slice Annotation Survey	1	1	0	Feedback_Useful	6
Collaborative Slice Annotation Survey	1	1	0	Feedback_Useful	3
Collaborative Slice Annotation Survey	1	1	0	Feedback_Useful	5
Collaborative Slice Annotation Survey	1	1	0	Feedback_Useful	5
Collaborative Slice Annotation Survey	1	1	0	Feedback_Useful	2
Collaborative Slice Annotation Survey	1	1	0	Feedback_Useful	4
Collaborative Slice Annotation Survey	1	1	0	Feedback_Useful	4
Collaborative Slice Annotation Survey	2	1	0	Identify_Priorities	2
Collaborative Slice Annotation Survey	1	2	0	Identify_Priorities	1
Collaborative Slice Annotation Survey	1	1	0	Identify_Priorities	0
Collaborative Slice Annotation Survey	1	1	0	Identify_Priorities	4
Collaborative Slice Annotation Survey	1	1	0	Identify_Priorities	0
Collaborative Slice Annotation Survey	1	2	0	Identify_Priorities	5
Collaborative Slice Annotation Survey	1	1	0	Identify_Priorities	5
Collaborative Slice Annotation Survey	1	2	0	Identify_Priorities	2
Collaborative Slice Annotation Survey	1	1	0	Identify_Priorities	0
Collaborative Slice Annotation Survey	1	3	0	Identify_Priorities	2
Collaborative Slice Annotation Survey	1	4	0	Identify_Priorities	2
Collaborative Slice Annotation Survey	1	1	0	Identify_Priorities	5
Collaborative Slice Annotation Survey	1	1	0	Identify_Priorities	6
Collaborative Slice Annotation Survey	1	1	0	Identify_Priorities	4
Collaborative Slice Annotation Survey	1	2	0	Identify_Priorities	4
Collaborative Slice Annotation Survey	1	1	0	Identify_Priorities	0
Collaborative Slice Annotation Survey	3	1	0	Identify_Priorities	5
Collaborative Slice Annotation Survey	1	1	0	Identify_Priorities	5
Collaborative Slice Annotation Survey	1	1	0	Identify_Priorities	2
Collaborative Slice Annotation Survey	1	1	0	Identify_Priorities	4
Collaborative Slice Annotation Survey	1	1	0	Identify_Priorities	4
Collaborative Slice Annotation Survey	1	1	0	Identify_Priorities	3
Collaborative Slice Annotation Survey	1	1	0	Identify_Priorities	4
Collaborative Slice Annotation Survey	1	1	0	Identify_Priorities	3
Collaborative Slice Annotation Survey	1	1	0	Identify_Priorities	4
Collaborative Slice Annotation Survey	1	1	0	Identify_Priorities	6
Collaborative Slice Annotation Survey	2	1	0	Identify_Priorities	4
Collaborative Slice Annotation Survey	1	1	0	Identify_Priorities	6
Collaborative Slice Annotation Survey	1	1	0	Identify_Priorities	4
Collaborative Slice Annotation Survey	1	1	0	Identify_Priorities	6
Collaborative Slice Annotation Survey	1	1	0	Identify_Priorities	3
Collaborative Slice Annotation Survey	1	1	0	Identify_Priorities	6
Collaborative Slice Annotation Survey	1	2	0	Identify_Priorities	1
Collaborative Slice Annotation Survey	1	1	0	Identify_Priorities	0
Collaborative Slice Annotation Survey	3	1	0	Identify_Priorities	6
Collaborative Slice Annotation Survey	2	1	0	Identify_Priorities	0
Collaborative Slice Annotation Survey	2	2	0	Identify_Priorities	5
Collaborative Slice Annotation Survey	1	1	0	Identify_Priorities	4
Collaborative Slice Annotation Survey	1	1	0	Identify_Priorities	5
Collaborative Slice Annotation Survey	1	1	0	Identify_Priorities	4
Collaborative Slice Annotation Survey	1	1	0	Identify_Priorities	0
Collaborative Slice Annotation Survey	1	2	0	Identify_Priorities	5
Collaborative Slice Annotation Survey	1	1	0	Identify_Priorities	3
Collaborative Slice Annotation Survey	1	2	0	Identify_Priorities	2
Collaborative Slice Annotation Survey	1	1	0	Identify_Priorities	2
Collaborative Slice Annotation Survey	1	3	0	Identify_Priorities	2
Collaborative Slice Annotation Survey	1	1	0	Identify_Priorities	2
Collaborative Slice Annotation Survey	2	1	0	Identify_Priorities	2
Collaborative Slice Annotation Survey	2	2	0	Identify_Priorities	2
Collaborative Slice Annotation Survey	1	1	0	Identify_Priorities	2
Collaborative Slice Annotation Survey	1	1	0	Identify_Priorities	6
Collaborative Slice Annotation Survey	1	1	0	Identify_Priorities	4
Collaborative Slice Annotation Survey	1	2	0	Identify_Priorities	3
Collaborative Slice Annotation Survey	1	1	0	Identify_Priorities	3
Collaborative Slice Annotation Survey	1	1	0	Identify_Priorities	4
Collaborative Slice Annotation Survey	1	1	0	Identify_Priorities	5
Collaborative Slice Annotation Survey	1	1	0	Identify_Priorities	5
Collaborative Slice Annotation Survey	1	1	0	Identify_Priorities	5
Collaborative Slice Annotation Survey	1	2	0	Identify_Priorities	5
Collaborative Slice Annotation Survey	1	2	0	Identify_Priorities	0
Collaborative Slice Annotation Survey	1	1	0	Identify_Priorities	0
Collaborative Slice Annotation Survey	1	3	0	Identify_Priorities	4
Collaborative Slice Annotation Survey	1	2	0	Identify_Priorities	1
Collaborative Slice Annotation Survey	1	1	0	Identify_Priorities	0
Collaborative Slice Annotation Survey	1	1	0	Identify_Priorities	2
Collaborative Slice Annotation Survey	1	1	0	Identify_Priorities	6
Collaborative Slice Annotation Survey	1	2	0	Identify_Priorities	6
Collaborative Slice Annotation Survey	1	1	0	Identify_Priorities	5
Collaborative Slice Annotation Survey	1	1	0	Identify_Priorities	5
Collaborative Slice Annotation Survey	1	1	0	Identify_Priorities	4
Collaborative Slice Annotation Survey	1	1	0	Identify_Priorities	4
Collaborative Slice Annotation Survey	1	1	0	Identify_Priorities	5
Collaborative Slice Annotation Survey	1	1	0	Identify_Priorities	5
Collaborative Slice Annotation Survey	1	1	0	Identify_Priorities	3
Collaborative Slice Annotation Survey	1	1	0	Identify_Priorities	4
Collaborative Slice Annotation Survey	1	1	0	Identify_Priorities	4
Collaborative Slice Annotation Survey	2	1	0	Improved_understanding	2
Collaborative Slice Annotation Survey	1	2	0	Improved_understanding	1
Collaborative Slice Annotation Survey	1	1	0	Improved_understanding	0
Collaborative Slice Annotation Survey	1	1	0	Improved_understanding	4
Collaborative Slice Annotation Survey	1	1	0	Improved_understanding	0
Collaborative Slice Annotation Survey	1	2	0	Improved_understanding	1
Collaborative Slice Annotation Survey	1	1	0	Improved_understanding	5
Collaborative Slice Annotation Survey	1	2	0	Improved_understanding	2
Collaborative Slice Annotation Survey	1	1	0	Improved_understanding	1
Collaborative Slice Annotation Survey	1	3	0	Improved_understanding	2
Collaborative Slice Annotation Survey	1	4	0	Improved_understanding	2
Collaborative Slice Annotation Survey	1	1	0	Improved_understanding	5
Collaborative Slice Annotation Survey	1	1	0	Improved_understanding	6
Collaborative Slice Annotation Survey	1	1	0	Improved_understanding	5
Collaborative Slice Annotation Survey	1	2	0	Improved_understanding	6
Collaborative Slice Annotation Survey	1	1	0	Improved_understanding	6
Collaborative Slice Annotation Survey	3	1	0	Improved_understanding	3
Collaborative Slice Annotation Survey	1	1	0	Improved_understanding	5
Collaborative Slice Annotation Survey	1	1	0	Improved_understanding	5
Collaborative Slice Annotation Survey	1	1	0	Improved_understanding	4
Collaborative Slice Annotation Survey	1	1	0	Improved_understanding	5
Collaborative Slice Annotation Survey	1	1	0	Improved_understanding	5
Collaborative Slice Annotation Survey	1	1	0	Improved_understanding	6
Collaborative Slice Annotation Survey	1	1	0	Improved_understanding	6
Collaborative Slice Annotation Survey	1	1	0	Improved_understanding	6
Collaborative Slice Annotation Survey	1	1	0	Improved_understanding	6
Collaborative Slice Annotation Survey	2	1	0	Improved_understanding	4
Collaborative Slice Annotation Survey	1	1	0	Improved_understanding	6
Collaborative Slice Annotation Survey	1	1	0	Improved_understanding	4
Collaborative Slice Annotation Survey	1	1	0	Improved_understanding	4
Collaborative Slice Annotation Survey	1	1	0	Improved_understanding	3
Collaborative Slice Annotation Survey	1	1	0	Improved_understanding	3
Collaborative Slice Annotation Survey	1	2	0	Improved_understanding	3
Collaborative Slice Annotation Survey	1	1	0	Improved_understanding	3
Collaborative Slice Annotation Survey	3	1	0	Improved_understanding	6
Collaborative Slice Annotation Survey	2	1	0	Improved_understanding	0
Collaborative Slice Annotation Survey	2	2	0	Improved_understanding	5
Collaborative Slice Annotation Survey	1	1	0	Improved_understanding	3
Collaborative Slice Annotation Survey	1	1	0	Improved_understanding	5
Collaborative Slice Annotation Survey	1	1	0	Improved_understanding	5
Collaborative Slice Annotation Survey	1	1	0	Improved_understanding	0
Collaborative Slice Annotation Survey	1	2	0	Improved_understanding	6
Collaborative Slice Annotation Survey	1	1	0	Improved_understanding	3
Collaborative Slice Annotation Survey	1	2	0	Improved_understanding	2
Collaborative Slice Annotation Survey	1	1	0	Improved_understanding	2
Collaborative Slice Annotation Survey	1	3	0	Improved_understanding	2
Collaborative Slice Annotation Survey	1	1	0	Improved_understanding	5
Collaborative Slice Annotation Survey	2	1	0	Improved_understanding	0
Collaborative Slice Annotation Survey	2	2	0	Improved_understanding	3
Collaborative Slice Annotation Survey	1	1	0	Improved_understanding	3
Collaborative Slice Annotation Survey	1	1	0	Improved_understanding	6
Collaborative Slice Annotation Survey	1	1	0	Improved_understanding	4
Collaborative Slice Annotation Survey	1	2	0	Improved_understanding	3
Collaborative Slice Annotation Survey	1	1	0	Improved_understanding	3
Collaborative Slice Annotation Survey	1	1	0	Improved_understanding	6
Collaborative Slice Annotation Survey	1	1	0	Improved_understanding	5
Collaborative Slice Annotation Survey	1	1	0	Improved_understanding	5
Collaborative Slice Annotation Survey	1	1	0	Improved_understanding	1
Collaborative Slice Annotation Survey	1	2	0	Improved_understanding	1
Collaborative Slice Annotation Survey	1	2	0	Improved_understanding	3
Collaborative Slice Annotation Survey	1	1	0	Improved_understanding	0
Collaborative Slice Annotation Survey	1	3	0	Improved_understanding	3
Collaborative Slice Annotation Survey	1	2	0	Improved_understanding	1
Collaborative Slice Annotation Survey	1	1	0	Improved_understanding	0
Collaborative Slice Annotation Survey	1	1	0	Improved_understanding	3
Collaborative Slice Annotation Survey	1	1	0	Improved_understanding	6
Collaborative Slice Annotation Survey	1	2	0	Improved_understanding	6
Collaborative Slice Annotation Survey	1	1	0	Improved_understanding	6
Collaborative Slice Annotation Survey	1	1	0	Improved_understanding	4
Collaborative Slice Annotation Survey	1	1	0	Improved_understanding	5
Collaborative Slice Annotation Survey	1	1	0	Improved_understanding	4
Collaborative Slice Annotation Survey	1	1	0	Improved_understanding	5
Collaborative Slice Annotation Survey	1	1	0	Improved_understanding	6
Collaborative Slice Annotation Survey	1	1	0	Improved_understanding	3
Collaborative Slice Annotation Survey	1	1	0	Improved_understanding	3
Collaborative Slice Annotation Survey	1	1	0	Improved_understanding	4
Collaborative Slice Annotation Survey	2	1	0	Individualised_Learning	2
Collaborative Slice Annotation Survey	1	2	0	Individualised_Learning	1
Collaborative Slice Annotation Survey	1	1	0	Individualised_Learning	0
Collaborative Slice Annotation Survey	1	1	0	Individualised_Learning	4
Collaborative Slice Annotation Survey	1	1	0	Individualised_Learning	0
Collaborative Slice Annotation Survey	1	2	0	Individualised_Learning	2
Collaborative Slice Annotation Survey	1	1	0	Individualised_Learning	5
Collaborative Slice Annotation Survey	1	2	0	Individualised_Learning	0
Collaborative Slice Annotation Survey	1	1	0	Individualised_Learning	0
Collaborative Slice Annotation Survey	1	3	0	Individualised_Learning	2
Collaborative Slice Annotation Survey	1	4	0	Individualised_Learning	2
Collaborative Slice Annotation Survey	1	1	0	Individualised_Learning	4
Collaborative Slice Annotation Survey	1	1	0	Individualised_Learning	5
Collaborative Slice Annotation Survey	1	1	0	Individualised_Learning	4
Collaborative Slice Annotation Survey	1	2	0	Individualised_Learning	4
Collaborative Slice Annotation Survey	1	1	0	Individualised_Learning	4
Collaborative Slice Annotation Survey	3	1	0	Individualised_Learning	2
Collaborative Slice Annotation Survey	1	1	0	Individualised_Learning	4
Collaborative Slice Annotation Survey	1	1	0	Individualised_Learning	2
Collaborative Slice Annotation Survey	1	1	0	Individualised_Learning	3
Collaborative Slice Annotation Survey	1	1	0	Individualised_Learning	5
Collaborative Slice Annotation Survey	1	1	0	Individualised_Learning	5
Collaborative Slice Annotation Survey	1	1	0	Individualised_Learning	3
Collaborative Slice Annotation Survey	1	1	0	Individualised_Learning	4
Collaborative Slice Annotation Survey	1	1	0	Individualised_Learning	2
Collaborative Slice Annotation Survey	1	1	0	Individualised_Learning	6
Collaborative Slice Annotation Survey	2	1	0	Individualised_Learning	4
Collaborative Slice Annotation Survey	1	1	0	Individualised_Learning	4
Collaborative Slice Annotation Survey	1	1	0	Individualised_Learning	3
Collaborative Slice Annotation Survey	1	1	0	Individualised_Learning	6
Collaborative Slice Annotation Survey	1	1	0	Individualised_Learning	4
Collaborative Slice Annotation Survey	1	1	0	Individualised_Learning	2
Collaborative Slice Annotation Survey	1	2	0	Individualised_Learning	2
Collaborative Slice Annotation Survey	1	1	0	Individualised_Learning	2
Collaborative Slice Annotation Survey	3	1	0	Individualised_Learning	6
Collaborative Slice Annotation Survey	2	1	0	Individualised_Learning	0
Collaborative Slice Annotation Survey	2	2	0	Individualised_Learning	3
Collaborative Slice Annotation Survey	1	1	0	Individualised_Learning	3
Collaborative Slice Annotation Survey	1	1	0	Individualised_Learning	5
Collaborative Slice Annotation Survey	1	1	0	Individualised_Learning	4
Collaborative Slice Annotation Survey	1	1	0	Individualised_Learning	0
Collaborative Slice Annotation Survey	1	2	0	Individualised_Learning	6
Collaborative Slice Annotation Survey	1	1	0	Individualised_Learning	3
Collaborative Slice Annotation Survey	1	2	0	Individualised_Learning	2
Collaborative Slice Annotation Survey	1	1	0	Individualised_Learning	2
Collaborative Slice Annotation Survey	1	3	0	Individualised_Learning	2
Collaborative Slice Annotation Survey	1	1	0	Individualised_Learning	2
Collaborative Slice Annotation Survey	2	1	0	Individualised_Learning	2
Collaborative Slice Annotation Survey	2	2	0	Individualised_Learning	2
Collaborative Slice Annotation Survey	1	1	0	Individualised_Learning	4
Collaborative Slice Annotation Survey	1	1	0	Individualised_Learning	6
Collaborative Slice Annotation Survey	1	1	0	Individualised_Learning	4
Collaborative Slice Annotation Survey	1	2	0	Individualised_Learning	1
Collaborative Slice Annotation Survey	1	1	0	Individualised_Learning	0
Collaborative Slice Annotation Survey	1	1	0	Individualised_Learning	4
Collaborative Slice Annotation Survey	1	1	0	Individualised_Learning	5
Collaborative Slice Annotation Survey	1	1	0	Individualised_Learning	6
Collaborative Slice Annotation Survey	1	1	0	Individualised_Learning	2
Collaborative Slice Annotation Survey	1	2	0	Individualised_Learning	2
Collaborative Slice Annotation Survey	1	2	0	Individualised_Learning	3
Collaborative Slice Annotation Survey	1	1	0	Individualised_Learning	3
Collaborative Slice Annotation Survey	1	3	0	Individualised_Learning	3
Collaborative Slice Annotation Survey	1	2	0	Individualised_Learning	1
Collaborative Slice Annotation Survey	1	1	0	Individualised_Learning	0
Collaborative Slice Annotation Survey	1	1	0	Individualised_Learning	5
Collaborative Slice Annotation Survey	1	1	0	Individualised_Learning	6
Collaborative Slice Annotation Survey	1	2	0	Individualised_Learning	6
Collaborative Slice Annotation Survey	1	1	0	Individualised_Learning	5
Collaborative Slice Annotation Survey	1	1	0	Individualised_Learning	4
Collaborative Slice Annotation Survey	1	1	0	Individualised_Learning	5
Collaborative Slice Annotation Survey	1	1	0	Individualised_Learning	4
Collaborative Slice Annotation Survey	1	1	0	Individualised_Learning	3
Collaborative Slice Annotation Survey	1	1	0	Individualised_Learning	5
Collaborative Slice Annotation Survey	1	1	0	Individualised_Learning	2
Collaborative Slice Annotation Survey	1	1	0	Individualised_Learning	4
Collaborative Slice Annotation Survey	1	1	0	Individualised_Learning	4
Collaborative Slice Annotation Survey	2	1	0	MetFlexibleLearningNeeds	2
Collaborative Slice Annotation Survey	1	2	0	MetFlexibleLearningNeeds	1
Collaborative Slice Annotation Survey	1	1	0	MetFlexibleLearningNeeds	0
Collaborative Slice Annotation Survey	1	1	0	MetFlexibleLearningNeeds	4
Collaborative Slice Annotation Survey	1	1	0	MetFlexibleLearningNeeds	0
Collaborative Slice Annotation Survey	1	2	0	MetFlexibleLearningNeeds	2
Collaborative Slice Annotation Survey	1	1	0	MetFlexibleLearningNeeds	5
Collaborative Slice Annotation Survey	1	2	0	MetFlexibleLearningNeeds	2
Collaborative Slice Annotation Survey	1	1	0	MetFlexibleLearningNeeds	0
Collaborative Slice Annotation Survey	1	3	0	MetFlexibleLearningNeeds	2
Collaborative Slice Annotation Survey	1	4	0	MetFlexibleLearningNeeds	2
Collaborative Slice Annotation Survey	1	1	0	MetFlexibleLearningNeeds	5
Collaborative Slice Annotation Survey	1	1	0	MetFlexibleLearningNeeds	5
Collaborative Slice Annotation Survey	1	1	0	MetFlexibleLearningNeeds	4
Collaborative Slice Annotation Survey	1	2	0	MetFlexibleLearningNeeds	5
Collaborative Slice Annotation Survey	1	1	0	MetFlexibleLearningNeeds	5
Collaborative Slice Annotation Survey	3	1	0	MetFlexibleLearningNeeds	5
Collaborative Slice Annotation Survey	1	1	0	MetFlexibleLearningNeeds	4
Collaborative Slice Annotation Survey	1	1	0	MetFlexibleLearningNeeds	4
Collaborative Slice Annotation Survey	1	1	0	MetFlexibleLearningNeeds	3
Collaborative Slice Annotation Survey	1	1	0	MetFlexibleLearningNeeds	6
Collaborative Slice Annotation Survey	1	1	0	MetFlexibleLearningNeeds	5
Collaborative Slice Annotation Survey	1	1	0	MetFlexibleLearningNeeds	4
Collaborative Slice Annotation Survey	1	1	0	MetFlexibleLearningNeeds	5
Collaborative Slice Annotation Survey	1	1	0	MetFlexibleLearningNeeds	6
Collaborative Slice Annotation Survey	1	1	0	MetFlexibleLearningNeeds	6
Collaborative Slice Annotation Survey	2	1	0	MetFlexibleLearningNeeds	3
Collaborative Slice Annotation Survey	1	1	0	MetFlexibleLearningNeeds	6
Collaborative Slice Annotation Survey	1	1	0	MetFlexibleLearningNeeds	4
Collaborative Slice Annotation Survey	1	1	0	MetFlexibleLearningNeeds	6
Collaborative Slice Annotation Survey	1	1	0	MetFlexibleLearningNeeds	5
Collaborative Slice Annotation Survey	1	1	0	MetFlexibleLearningNeeds	5
Collaborative Slice Annotation Survey	1	2	0	MetFlexibleLearningNeeds	1
Collaborative Slice Annotation Survey	1	1	0	MetFlexibleLearningNeeds	0
Collaborative Slice Annotation Survey	3	1	0	MetFlexibleLearningNeeds	6
Collaborative Slice Annotation Survey	2	1	0	MetFlexibleLearningNeeds	0
Collaborative Slice Annotation Survey	2	2	0	MetFlexibleLearningNeeds	2
Collaborative Slice Annotation Survey	1	1	0	MetFlexibleLearningNeeds	3
Collaborative Slice Annotation Survey	1	1	0	MetFlexibleLearningNeeds	5
Collaborative Slice Annotation Survey	1	1	0	MetFlexibleLearningNeeds	4
Collaborative Slice Annotation Survey	1	1	0	MetFlexibleLearningNeeds	0
Collaborative Slice Annotation Survey	1	2	0	MetFlexibleLearningNeeds	3
Collaborative Slice Annotation Survey	1	1	0	MetFlexibleLearningNeeds	3
Collaborative Slice Annotation Survey	1	2	0	MetFlexibleLearningNeeds	0
Collaborative Slice Annotation Survey	1	1	0	MetFlexibleLearningNeeds	0
Collaborative Slice Annotation Survey	1	3	0	MetFlexibleLearningNeeds	2
Collaborative Slice Annotation Survey	1	1	0	MetFlexibleLearningNeeds	2
Collaborative Slice Annotation Survey	2	1	0	MetFlexibleLearningNeeds	2
Collaborative Slice Annotation Survey	2	2	0	MetFlexibleLearningNeeds	2
Collaborative Slice Annotation Survey	1	1	0	MetFlexibleLearningNeeds	3
Collaborative Slice Annotation Survey	1	1	0	MetFlexibleLearningNeeds	6
Collaborative Slice Annotation Survey	1	1	0	MetFlexibleLearningNeeds	5
Collaborative Slice Annotation Survey	1	2	0	MetFlexibleLearningNeeds	3
Collaborative Slice Annotation Survey	1	1	0	MetFlexibleLearningNeeds	3
Collaborative Slice Annotation Survey	1	1	0	MetFlexibleLearningNeeds	5
Collaborative Slice Annotation Survey	1	1	0	MetFlexibleLearningNeeds	5
Collaborative Slice Annotation Survey	1	1	0	MetFlexibleLearningNeeds	6
Collaborative Slice Annotation Survey	1	1	0	MetFlexibleLearningNeeds	0
Collaborative Slice Annotation Survey	1	2	0	MetFlexibleLearningNeeds	1
Collaborative Slice Annotation Survey	1	2	0	MetFlexibleLearningNeeds	3
Collaborative Slice Annotation Survey	1	1	0	MetFlexibleLearningNeeds	0
Collaborative Slice Annotation Survey	1	3	0	MetFlexibleLearningNeeds	3
Collaborative Slice Annotation Survey	1	2	0	MetFlexibleLearningNeeds	1
Collaborative Slice Annotation Survey	1	1	0	MetFlexibleLearningNeeds	0
Collaborative Slice Annotation Survey	1	1	0	MetFlexibleLearningNeeds	3
Collaborative Slice Annotation Survey	1	1	0	MetFlexibleLearningNeeds	6
Collaborative Slice Annotation Survey	1	2	0	MetFlexibleLearningNeeds	6
Collaborative Slice Annotation Survey	1	1	0	MetFlexibleLearningNeeds	6
Collaborative Slice Annotation Survey	1	1	0	MetFlexibleLearningNeeds	3
Collaborative Slice Annotation Survey	1	1	0	MetFlexibleLearningNeeds	6
Collaborative Slice Annotation Survey	1	1	0	MetFlexibleLearningNeeds	2
Collaborative Slice Annotation Survey	1	1	0	MetFlexibleLearningNeeds	5
Collaborative Slice Annotation Survey	1	1	0	MetFlexibleLearningNeeds	3
Collaborative Slice Annotation Survey	1	1	0	MetFlexibleLearningNeeds	2
Collaborative Slice Annotation Survey	1	1	0	MetFlexibleLearningNeeds	2
Collaborative Slice Annotation Survey	1	1	0	MetFlexibleLearningNeeds	5
Collaborative Slice Annotation Survey	2	1	0	More_Efficient	2
Collaborative Slice Annotation Survey	1	2	0	More_Efficient	1
Collaborative Slice Annotation Survey	1	1	0	More_Efficient	0
Collaborative Slice Annotation Survey	1	1	0	More_Efficient	4
Collaborative Slice Annotation Survey	1	1	0	More_Efficient	0
Collaborative Slice Annotation Survey	1	2	0	More_Efficient	2
Collaborative Slice Annotation Survey	1	1	0	More_Efficient	5
Collaborative Slice Annotation Survey	1	2	0	More_Efficient	0
Collaborative Slice Annotation Survey	1	1	0	More_Efficient	0
Collaborative Slice Annotation Survey	1	3	0	More_Efficient	0
Collaborative Slice Annotation Survey	1	4	0	More_Efficient	2
Collaborative Slice Annotation Survey	1	1	0	More_Efficient	4
Collaborative Slice Annotation Survey	1	1	0	More_Efficient	6
Collaborative Slice Annotation Survey	1	1	0	More_Efficient	5
Collaborative Slice Annotation Survey	1	2	0	More_Efficient	5
Collaborative Slice Annotation Survey	1	1	0	More_Efficient	5
Collaborative Slice Annotation Survey	3	1	0	More_Efficient	5
Collaborative Slice Annotation Survey	1	1	0	More_Efficient	5
Collaborative Slice Annotation Survey	1	1	0	More_Efficient	4
Collaborative Slice Annotation Survey	1	1	0	More_Efficient	4
Collaborative Slice Annotation Survey	1	1	0	More_Efficient	6
Collaborative Slice Annotation Survey	1	1	0	More_Efficient	6
Collaborative Slice Annotation Survey	1	1	0	More_Efficient	3
Collaborative Slice Annotation Survey	1	1	0	More_Efficient	6
Collaborative Slice Annotation Survey	1	1	0	More_Efficient	6
Collaborative Slice Annotation Survey	1	1	0	More_Efficient	6
Collaborative Slice Annotation Survey	2	1	0	More_Efficient	3
Collaborative Slice Annotation Survey	1	1	0	More_Efficient	6
Collaborative Slice Annotation Survey	1	1	0	More_Efficient	4
Collaborative Slice Annotation Survey	1	1	0	More_Efficient	6
Collaborative Slice Annotation Survey	1	1	0	More_Efficient	6
Collaborative Slice Annotation Survey	1	1	0	More_Efficient	5
Collaborative Slice Annotation Survey	1	2	0	More_Efficient	1
Collaborative Slice Annotation Survey	1	1	0	More_Efficient	0
Collaborative Slice Annotation Survey	3	1	0	More_Efficient	6
Collaborative Slice Annotation Survey	2	1	0	More_Efficient	0
Collaborative Slice Annotation Survey	2	2	0	More_Efficient	2
Collaborative Slice Annotation Survey	1	1	0	More_Efficient	3
Collaborative Slice Annotation Survey	1	1	0	More_Efficient	6
Collaborative Slice Annotation Survey	1	1	0	More_Efficient	4
Collaborative Slice Annotation Survey	1	1	0	More_Efficient	0
Collaborative Slice Annotation Survey	1	2	0	More_Efficient	3
Collaborative Slice Annotation Survey	1	1	0	More_Efficient	3
Collaborative Slice Annotation Survey	1	2	0	More_Efficient	2
Collaborative Slice Annotation Survey	1	1	0	More_Efficient	2
Collaborative Slice Annotation Survey	1	3	0	More_Efficient	2
Collaborative Slice Annotation Survey	1	1	0	More_Efficient	3
Collaborative Slice Annotation Survey	2	1	0	More_Efficient	2
Collaborative Slice Annotation Survey	2	2	0	More_Efficient	2
Collaborative Slice Annotation Survey	1	1	0	More_Efficient	3
Collaborative Slice Annotation Survey	1	1	0	More_Efficient	5
Collaborative Slice Annotation Survey	1	1	0	More_Efficient	5
Collaborative Slice Annotation Survey	1	2	0	More_Efficient	4
Collaborative Slice Annotation Survey	1	1	0	More_Efficient	4
Collaborative Slice Annotation Survey	1	1	0	More_Efficient	6
Collaborative Slice Annotation Survey	1	1	0	More_Efficient	5
Collaborative Slice Annotation Survey	1	1	0	More_Efficient	6
Collaborative Slice Annotation Survey	1	1	0	More_Efficient	0
Collaborative Slice Annotation Survey	1	2	0	More_Efficient	1
Collaborative Slice Annotation Survey	1	2	0	More_Efficient	2
Collaborative Slice Annotation Survey	1	1	0	More_Efficient	0
Collaborative Slice Annotation Survey	1	3	0	More_Efficient	2
Collaborative Slice Annotation Survey	1	2	0	More_Efficient	1
Collaborative Slice Annotation Survey	1	1	0	More_Efficient	0
Collaborative Slice Annotation Survey	1	1	0	More_Efficient	2
Collaborative Slice Annotation Survey	1	1	0	More_Efficient	6
Collaborative Slice Annotation Survey	1	2	0	More_Efficient	6
Collaborative Slice Annotation Survey	1	1	0	More_Efficient	6
Collaborative Slice Annotation Survey	1	1	0	More_Efficient	3
Collaborative Slice Annotation Survey	1	1	0	More_Efficient	4
Collaborative Slice Annotation Survey	1	1	0	More_Efficient	3
Collaborative Slice Annotation Survey	1	1	0	More_Efficient	6
Collaborative Slice Annotation Survey	1	1	0	More_Efficient	4
Collaborative Slice Annotation Survey	1	1	0	More_Efficient	2
Collaborative Slice Annotation Survey	1	1	0	More_Efficient	3
Collaborative Slice Annotation Survey	1	1	0	More_Efficient	5
Collaborative Slice Annotation Survey	2	1	0	MyUnderstanding_After	5
Collaborative Slice Annotation Survey	1	2	0	MyUnderstanding_After	1
Collaborative Slice Annotation Survey	1	1	0	MyUnderstanding_After	0
Collaborative Slice Annotation Survey	1	1	0	MyUnderstanding_After	7
Collaborative Slice Annotation Survey	1	1	0	MyUnderstanding_After	0
Collaborative Slice Annotation Survey	1	2	0	MyUnderstanding_After	1
Collaborative Slice Annotation Survey	1	1	0	MyUnderstanding_After	7
Collaborative Slice Annotation Survey	1	2	0	MyUnderstanding_After	3
Collaborative Slice Annotation Survey	1	1	0	MyUnderstanding_After	3
Collaborative Slice Annotation Survey	1	3	0	MyUnderstanding_After	3
Collaborative Slice Annotation Survey	1	4	0	MyUnderstanding_After	3
Collaborative Slice Annotation Survey	1	1	0	MyUnderstanding_After	7
Collaborative Slice Annotation Survey	1	1	0	MyUnderstanding_After	10
Collaborative Slice Annotation Survey	1	1	0	MyUnderstanding_After	7
Collaborative Slice Annotation Survey	1	2	0	MyUnderstanding_After	5
Collaborative Slice Annotation Survey	1	1	0	MyUnderstanding_After	5
Collaborative Slice Annotation Survey	3	1	0	MyUnderstanding_After	4
Collaborative Slice Annotation Survey	1	1	0	MyUnderstanding_After	8
Collaborative Slice Annotation Survey	1	1	0	MyUnderstanding_After	6
Collaborative Slice Annotation Survey	1	1	0	MyUnderstanding_After	5
Collaborative Slice Annotation Survey	1	1	0	MyUnderstanding_After	9
Collaborative Slice Annotation Survey	1	1	0	MyUnderstanding_After	8
Collaborative Slice Annotation Survey	1	1	0	MyUnderstanding_After	7
Collaborative Slice Annotation Survey	1	1	0	MyUnderstanding_After	7
Collaborative Slice Annotation Survey	1	1	0	MyUnderstanding_After	6
Collaborative Slice Annotation Survey	1	1	0	MyUnderstanding_After	8
Collaborative Slice Annotation Survey	2	1	0	MyUnderstanding_After	5
Collaborative Slice Annotation Survey	1	1	0	MyUnderstanding_After	6
Collaborative Slice Annotation Survey	1	1	0	MyUnderstanding_After	6
Collaborative Slice Annotation Survey	1	1	0	MyUnderstanding_After	8
Collaborative Slice Annotation Survey	1	1	0	MyUnderstanding_After	5
Collaborative Slice Annotation Survey	1	1	0	MyUnderstanding_After	5
Collaborative Slice Annotation Survey	1	2	0	MyUnderstanding_After	7
Collaborative Slice Annotation Survey	1	1	0	MyUnderstanding_After	7
Collaborative Slice Annotation Survey	3	1	0	MyUnderstanding_After	10
Collaborative Slice Annotation Survey	2	1	0	MyUnderstanding_After	0
Collaborative Slice Annotation Survey	2	2	0	MyUnderstanding_After	2
Collaborative Slice Annotation Survey	1	1	0	MyUnderstanding_After	7
Collaborative Slice Annotation Survey	1	1	0	MyUnderstanding_After	8
Collaborative Slice Annotation Survey	1	1	0	MyUnderstanding_After	4
Collaborative Slice Annotation Survey	1	1	0	MyUnderstanding_After	0
Collaborative Slice Annotation Survey	1	2	0	MyUnderstanding_After	9
Collaborative Slice Annotation Survey	1	1	0	MyUnderstanding_After	5
Collaborative Slice Annotation Survey	1	2	0	MyUnderstanding_After	3
Collaborative Slice Annotation Survey	1	1	0	MyUnderstanding_After	3
Collaborative Slice Annotation Survey	1	3	0	MyUnderstanding_After	3
Collaborative Slice Annotation Survey	1	1	0	MyUnderstanding_After	7
Collaborative Slice Annotation Survey	2	1	0	MyUnderstanding_After	3
Collaborative Slice Annotation Survey	2	2	0	MyUnderstanding_After	3
Collaborative Slice Annotation Survey	1	1	0	MyUnderstanding_After	5
Collaborative Slice Annotation Survey	1	1	0	MyUnderstanding_After	9
Collaborative Slice Annotation Survey	1	1	0	MyUnderstanding_After	3
Collaborative Slice Annotation Survey	1	2	0	MyUnderstanding_After	5
Collaborative Slice Annotation Survey	1	1	0	MyUnderstanding_After	5
Collaborative Slice Annotation Survey	1	1	0	MyUnderstanding_After	8
Collaborative Slice Annotation Survey	1	1	0	MyUnderstanding_After	9
Collaborative Slice Annotation Survey	1	1	0	MyUnderstanding_After	9
Collaborative Slice Annotation Survey	1	1	0	MyUnderstanding_After	3
Collaborative Slice Annotation Survey	1	2	0	MyUnderstanding_After	3
Collaborative Slice Annotation Survey	1	2	0	MyUnderstanding_After	5
Collaborative Slice Annotation Survey	1	1	0	MyUnderstanding_After	5
Collaborative Slice Annotation Survey	1	3	0	MyUnderstanding_After	5
Collaborative Slice Annotation Survey	1	2	0	MyUnderstanding_After	4
Collaborative Slice Annotation Survey	1	1	0	MyUnderstanding_After	4
Collaborative Slice Annotation Survey	1	1	0	MyUnderstanding_After	7
Collaborative Slice Annotation Survey	1	1	0	MyUnderstanding_After	10
Collaborative Slice Annotation Survey	1	2	0	MyUnderstanding_After	10
Collaborative Slice Annotation Survey	1	1	0	MyUnderstanding_After	7
Collaborative Slice Annotation Survey	1	1	0	MyUnderstanding_After	6
Collaborative Slice Annotation Survey	1	1	0	MyUnderstanding_After	8
Collaborative Slice Annotation Survey	1	1	0	MyUnderstanding_After	6
Collaborative Slice Annotation Survey	1	1	0	MyUnderstanding_After	4
Collaborative Slice Annotation Survey	1	1	0	MyUnderstanding_After	8
Collaborative Slice Annotation Survey	1	1	0	MyUnderstanding_After	6
Collaborative Slice Annotation Survey	1	1	0	MyUnderstanding_After	4
Collaborative Slice Annotation Survey	1	1	0	MyUnderstanding_After	8
Collaborative Slice Annotation Survey	2	1	0	MyUnderstanding_Before	5
Collaborative Slice Annotation Survey	1	2	0	MyUnderstanding_Before	1
Collaborative Slice Annotation Survey	1	1	0	MyUnderstanding_Before	0
Collaborative Slice Annotation Survey	1	1	0	MyUnderstanding_Before	6
Collaborative Slice Annotation Survey	1	1	0	MyUnderstanding_Before	0
Collaborative Slice Annotation Survey	1	2	0	MyUnderstanding_Before	1
Collaborative Slice Annotation Survey	1	1	0	MyUnderstanding_Before	5
Collaborative Slice Annotation Survey	1	2	0	MyUnderstanding_Before	3
Collaborative Slice Annotation Survey	1	1	0	MyUnderstanding_Before	3
Collaborative Slice Annotation Survey	1	3	0	MyUnderstanding_Before	3
Collaborative Slice Annotation Survey	1	4	0	MyUnderstanding_Before	3
Collaborative Slice Annotation Survey	1	1	0	MyUnderstanding_Before	1
Collaborative Slice Annotation Survey	1	1	0	MyUnderstanding_Before	4
Collaborative Slice Annotation Survey	1	1	0	MyUnderstanding_Before	6
Collaborative Slice Annotation Survey	1	2	0	MyUnderstanding_Before	5
Collaborative Slice Annotation Survey	1	1	0	MyUnderstanding_Before	5
Collaborative Slice Annotation Survey	3	1	0	MyUnderstanding_Before	5
Collaborative Slice Annotation Survey	1	1	0	MyUnderstanding_Before	5
Collaborative Slice Annotation Survey	1	1	0	MyUnderstanding_Before	5
Collaborative Slice Annotation Survey	1	1	0	MyUnderstanding_Before	5
Collaborative Slice Annotation Survey	1	1	0	MyUnderstanding_Before	7
Collaborative Slice Annotation Survey	1	1	0	MyUnderstanding_Before	6
Collaborative Slice Annotation Survey	1	1	0	MyUnderstanding_Before	5
Collaborative Slice Annotation Survey	1	1	0	MyUnderstanding_Before	5
Collaborative Slice Annotation Survey	1	1	0	MyUnderstanding_Before	1
Collaborative Slice Annotation Survey	1	1	0	MyUnderstanding_Before	7
Collaborative Slice Annotation Survey	2	1	0	MyUnderstanding_Before	4
Collaborative Slice Annotation Survey	1	1	0	MyUnderstanding_Before	3
Collaborative Slice Annotation Survey	1	1	0	MyUnderstanding_Before	4
Collaborative Slice Annotation Survey	1	1	0	MyUnderstanding_Before	1
Collaborative Slice Annotation Survey	1	1	0	MyUnderstanding_Before	3
Collaborative Slice Annotation Survey	1	1	0	MyUnderstanding_Before	5
Collaborative Slice Annotation Survey	1	2	0	MyUnderstanding_Before	2
Collaborative Slice Annotation Survey	1	1	0	MyUnderstanding_Before	2
Collaborative Slice Annotation Survey	3	1	0	MyUnderstanding_Before	10
Collaborative Slice Annotation Survey	2	1	0	MyUnderstanding_Before	0
Collaborative Slice Annotation Survey	2	2	0	MyUnderstanding_Before	6
Collaborative Slice Annotation Survey	1	1	0	MyUnderstanding_Before	4
Collaborative Slice Annotation Survey	1	1	0	MyUnderstanding_Before	6
Collaborative Slice Annotation Survey	1	1	0	MyUnderstanding_Before	4
Collaborative Slice Annotation Survey	1	1	0	MyUnderstanding_Before	0
Collaborative Slice Annotation Survey	1	2	0	MyUnderstanding_Before	4
Collaborative Slice Annotation Survey	1	1	0	MyUnderstanding_Before	5
Collaborative Slice Annotation Survey	1	2	0	MyUnderstanding_Before	3
Collaborative Slice Annotation Survey	1	1	0	MyUnderstanding_Before	3
Collaborative Slice Annotation Survey	1	3	0	MyUnderstanding_Before	3
Collaborative Slice Annotation Survey	1	1	0	MyUnderstanding_Before	4
Collaborative Slice Annotation Survey	2	1	0	MyUnderstanding_Before	3
Collaborative Slice Annotation Survey	2	2	0	MyUnderstanding_Before	3
Collaborative Slice Annotation Survey	1	1	0	MyUnderstanding_Before	5
Collaborative Slice Annotation Survey	1	1	0	MyUnderstanding_Before	9
Collaborative Slice Annotation Survey	1	1	0	MyUnderstanding_Before	3
Collaborative Slice Annotation Survey	1	2	0	MyUnderstanding_Before	4
Collaborative Slice Annotation Survey	1	1	0	MyUnderstanding_Before	4
Collaborative Slice Annotation Survey	1	1	0	MyUnderstanding_Before	6
Collaborative Slice Annotation Survey	1	1	0	MyUnderstanding_Before	6
Collaborative Slice Annotation Survey	1	1	0	MyUnderstanding_Before	4
Collaborative Slice Annotation Survey	1	1	0	MyUnderstanding_Before	3
Collaborative Slice Annotation Survey	1	2	0	MyUnderstanding_Before	3
Collaborative Slice Annotation Survey	1	2	0	MyUnderstanding_Before	4
Collaborative Slice Annotation Survey	1	1	0	MyUnderstanding_Before	4
Collaborative Slice Annotation Survey	1	3	0	MyUnderstanding_Before	4
Collaborative Slice Annotation Survey	1	2	0	MyUnderstanding_Before	4
Collaborative Slice Annotation Survey	1	1	0	MyUnderstanding_Before	4
Collaborative Slice Annotation Survey	1	1	0	MyUnderstanding_Before	4
Collaborative Slice Annotation Survey	1	1	0	MyUnderstanding_Before	0
Collaborative Slice Annotation Survey	1	2	0	MyUnderstanding_Before	2
Collaborative Slice Annotation Survey	1	1	0	MyUnderstanding_Before	2
Collaborative Slice Annotation Survey	1	1	0	MyUnderstanding_Before	3
Collaborative Slice Annotation Survey	1	1	0	MyUnderstanding_Before	5
Collaborative Slice Annotation Survey	1	1	0	MyUnderstanding_Before	4
Collaborative Slice Annotation Survey	1	1	0	MyUnderstanding_Before	4
Collaborative Slice Annotation Survey	1	1	0	MyUnderstanding_Before	6
Collaborative Slice Annotation Survey	1	1	0	MyUnderstanding_Before	6
Collaborative Slice Annotation Survey	1	1	0	MyUnderstanding_Before	2
Collaborative Slice Annotation Survey	1	1	0	MyUnderstanding_Before	6
Collaborative Slice Annotation Survey	2	1	0	Navigation_Simple	2
Collaborative Slice Annotation Survey	1	2	0	Navigation_Simple	1
Collaborative Slice Annotation Survey	1	1	0	Navigation_Simple	0
Collaborative Slice Annotation Survey	1	1	0	Navigation_Simple	6
Collaborative Slice Annotation Survey	1	1	0	Navigation_Simple	0
Collaborative Slice Annotation Survey	1	2	0	Navigation_Simple	2
Collaborative Slice Annotation Survey	1	1	0	Navigation_Simple	6
Collaborative Slice Annotation Survey	1	2	0	Navigation_Simple	2
Collaborative Slice Annotation Survey	1	1	0	Navigation_Simple	0
Collaborative Slice Annotation Survey	1	3	0	Navigation_Simple	2
Collaborative Slice Annotation Survey	1	4	0	Navigation_Simple	2
Collaborative Slice Annotation Survey	1	1	0	Navigation_Simple	6
Collaborative Slice Annotation Survey	1	1	0	Navigation_Simple	5
Collaborative Slice Annotation Survey	1	1	0	Navigation_Simple	3
Collaborative Slice Annotation Survey	1	2	0	Navigation_Simple	5
Collaborative Slice Annotation Survey	1	1	0	Navigation_Simple	5
Collaborative Slice Annotation Survey	3	1	0	Navigation_Simple	2
Collaborative Slice Annotation Survey	1	1	0	Navigation_Simple	5
Collaborative Slice Annotation Survey	1	1	0	Navigation_Simple	6
Collaborative Slice Annotation Survey	1	1	0	Navigation_Simple	4
Collaborative Slice Annotation Survey	1	1	0	Navigation_Simple	6
Collaborative Slice Annotation Survey	1	1	0	Navigation_Simple	6
Collaborative Slice Annotation Survey	1	1	0	Navigation_Simple	6
Collaborative Slice Annotation Survey	1	1	0	Navigation_Simple	6
Collaborative Slice Annotation Survey	1	1	0	Navigation_Simple	6
Collaborative Slice Annotation Survey	1	1	0	Navigation_Simple	6
Collaborative Slice Annotation Survey	2	1	0	Navigation_Simple	5
Collaborative Slice Annotation Survey	1	1	0	Navigation_Simple	3
Collaborative Slice Annotation Survey	1	1	0	Navigation_Simple	5
Collaborative Slice Annotation Survey	1	1	0	Navigation_Simple	6
Collaborative Slice Annotation Survey	1	1	0	Navigation_Simple	5
Collaborative Slice Annotation Survey	1	1	0	Navigation_Simple	6
Collaborative Slice Annotation Survey	1	2	0	Navigation_Simple	6
Collaborative Slice Annotation Survey	1	1	0	Navigation_Simple	6
Collaborative Slice Annotation Survey	3	1	0	Navigation_Simple	6
Collaborative Slice Annotation Survey	2	1	0	Navigation_Simple	0
Collaborative Slice Annotation Survey	2	2	0	Navigation_Simple	2
Collaborative Slice Annotation Survey	1	1	0	Navigation_Simple	4
Collaborative Slice Annotation Survey	1	1	0	Navigation_Simple	6
Collaborative Slice Annotation Survey	1	1	0	Navigation_Simple	4
Collaborative Slice Annotation Survey	1	1	0	Navigation_Simple	0
Collaborative Slice Annotation Survey	1	2	0	Navigation_Simple	6
Collaborative Slice Annotation Survey	1	1	0	Navigation_Simple	3
Collaborative Slice Annotation Survey	1	2	0	Navigation_Simple	5
Collaborative Slice Annotation Survey	1	1	0	Navigation_Simple	5
Collaborative Slice Annotation Survey	1	3	0	Navigation_Simple	5
Collaborative Slice Annotation Survey	1	1	0	Navigation_Simple	3
Collaborative Slice Annotation Survey	2	1	0	Navigation_Simple	2
Collaborative Slice Annotation Survey	2	2	0	Navigation_Simple	2
Collaborative Slice Annotation Survey	1	1	0	Navigation_Simple	4
Collaborative Slice Annotation Survey	1	1	0	Navigation_Simple	6
Collaborative Slice Annotation Survey	1	1	0	Navigation_Simple	5
Collaborative Slice Annotation Survey	1	2	0	Navigation_Simple	6
Collaborative Slice Annotation Survey	1	1	0	Navigation_Simple	6
Collaborative Slice Annotation Survey	1	1	0	Navigation_Simple	5
Collaborative Slice Annotation Survey	1	1	0	Navigation_Simple	5
Collaborative Slice Annotation Survey	1	1	0	Navigation_Simple	6
Collaborative Slice Annotation Survey	1	1	0	Navigation_Simple	2
Collaborative Slice Annotation Survey	1	2	0	Navigation_Simple	2
Collaborative Slice Annotation Survey	1	2	0	Navigation_Simple	5
Collaborative Slice Annotation Survey	1	1	0	Navigation_Simple	0
Collaborative Slice Annotation Survey	1	3	0	Navigation_Simple	5
Collaborative Slice Annotation Survey	1	2	0	Navigation_Simple	1
Collaborative Slice Annotation Survey	1	1	0	Navigation_Simple	0
Collaborative Slice Annotation Survey	1	1	0	Navigation_Simple	5
Collaborative Slice Annotation Survey	1	1	0	Navigation_Simple	6
Collaborative Slice Annotation Survey	1	2	0	Navigation_Simple	6
Collaborative Slice Annotation Survey	1	1	0	Navigation_Simple	6
Collaborative Slice Annotation Survey	1	1	0	Navigation_Simple	6
Collaborative Slice Annotation Survey	1	1	0	Navigation_Simple	5
Collaborative Slice Annotation Survey	1	1	0	Navigation_Simple	5
Collaborative Slice Annotation Survey	1	1	0	Navigation_Simple	6
Collaborative Slice Annotation Survey	1	1	0	Navigation_Simple	6
Collaborative Slice Annotation Survey	1	1	0	Navigation_Simple	4
Collaborative Slice Annotation Survey	1	1	0	Navigation_Simple	5
Collaborative Slice Annotation Survey	1	1	0	Navigation_Simple	4
High power view of carcinoma of breast	2	1	10	vs.dropDowns.dropDown1	Nuclear pleomorphism
High power view of carcinoma of breast	1	1	10	vs.dropDowns.dropDown1	Nuclear pleomorphism
High power view of carcinoma of breast	1	1	10	vs.dropDowns.dropDown1	Nuclear pleomorphism
High power view of carcinoma of breast	1	1	0	vs.dropDowns.dropDown1	Mitosis
High power view of carcinoma of breast	1	1	10	vs.dropDowns.dropDown1	Nuclear pleomorphism
High power view of carcinoma of breast	1	1	0	vs.dropDowns.dropDown1	Mitosis
High power view of carcinoma of breast	1	1	10	vs.dropDowns.dropDown1	Nuclear pleomorphism
High power view of carcinoma of breast	1	1	0	vs.dropDowns.dropDown1	Mitosis
High power view of carcinoma of breast	1	1	10	vs.dropDowns.dropDown1	Nuclear pleomorphism
High power view of carcinoma of breast	1	1	0	vs.dropDowns.dropDown1	Mitosis
High power view of carcinoma of breast	3	1	10	vs.dropDowns.dropDown1	Nuclear pleomorphism
High power view of carcinoma of breast	1	1	0	vs.dropDowns.dropDown1	Intranuclear inclusion formation
High power view of carcinoma of breast	1	1	10	vs.dropDowns.dropDown1	Nuclear pleomorphism
High power view of carcinoma of breast	1	1	0	vs.dropDowns.dropDown1	Intranuclear inclusion formation
High power view of carcinoma of breast	1	1	10	vs.dropDowns.dropDown1	Nuclear pleomorphism
High power view of carcinoma of breast	1	1	10	vs.dropDowns.dropDown1	Nuclear pleomorphism
High power view of carcinoma of breast	1	1	0	vs.dropDowns.dropDown1	Mitosis
High power view of carcinoma of breast	1	1	10	vs.dropDowns.dropDown1	Nuclear pleomorphism
High power view of carcinoma of breast	1	1	10	vs.dropDowns.dropDown1	Nuclear pleomorphism
High power view of carcinoma of breast	1	1	0	vs.dropDowns.dropDown1	Mitosis
High power view of carcinoma of breast	2	1	0	vs.dropDowns.dropDown1	Intranuclear inclusion formation
High power view of carcinoma of breast	1	1	10	vs.dropDowns.dropDown1	Nuclear pleomorphism
High power view of carcinoma of breast	1	1	10	vs.dropDowns.dropDown1	Nuclear pleomorphism
High power view of carcinoma of breast	1	1	0	vs.dropDowns.dropDown1	Intranuclear inclusion formation
High power view of carcinoma of breast	1	1	10	vs.dropDowns.dropDown1	Nuclear pleomorphism
High power view of carcinoma of breast	1	1	0	vs.dropDowns.dropDown1	Mitosis
High power view of carcinoma of breast	1	1	0	vs.dropDowns.dropDown1	Mitosis
High power view of carcinoma of breast	2	1	10	vs.dropDowns.dropDown1	Nuclear pleomorphism
High power view of carcinoma of breast	3	1	10	vs.dropDowns.dropDown1	Nuclear pleomorphism
High power view of carcinoma of breast	1	1	10	vs.dropDowns.dropDown1	Nuclear pleomorphism
High power view of carcinoma of breast	1	1	10	vs.dropDowns.dropDown1	Nuclear pleomorphism
High power view of carcinoma of breast	1	1	10	vs.dropDowns.dropDown1	Nuclear pleomorphism
High power view of carcinoma of breast	1	1	0	vs.dropDowns.dropDown1	Intranuclear inclusion formation
High power view of carcinoma of breast	1	1	10	vs.dropDowns.dropDown1	Nuclear pleomorphism
High power view of carcinoma of breast	1	1	0	vs.dropDowns.dropDown1	Mitosis
High power view of carcinoma of breast	1	1	0	vs.dropDowns.dropDown1	Intranuclear inclusion formation
High power view of carcinoma of breast	1	1	0	vs.dropDowns.dropDown1	Intranuclear inclusion formation
High power view of carcinoma of breast	2	1	10	vs.dropDowns.dropDown1	Nuclear pleomorphism
High power view of carcinoma of breast	1	1	0	vs.dropDowns.dropDown1	Mitosis
High power view of carcinoma of breast	1	1	10	vs.dropDowns.dropDown1	Nuclear pleomorphism
High power view of carcinoma of breast	1	1	0	vs.dropDowns.dropDown1	Mitosis
High power view of carcinoma of breast	1	1	10	vs.dropDowns.dropDown1	Nuclear pleomorphism
High power view of carcinoma of breast	1	1	0	vs.dropDowns.dropDown1	Mitosis
High power view of carcinoma of breast	1	1	0	vs.dropDowns.dropDown1	Intranuclear inclusion formation
High power view of carcinoma of breast	1	1	10	vs.dropDowns.dropDown1	Nuclear pleomorphism
High power view of carcinoma of breast	1	1	10	vs.dropDowns.dropDown1	Nuclear pleomorphism
High power view of carcinoma of breast	1	1	0	vs.dropDowns.dropDown1	Mitosis
High power view of carcinoma of breast	1	1	10	vs.dropDowns.dropDown1	Nuclear pleomorphism
High power view of carcinoma of breast	1	1	0	vs.dropDowns.dropDown1	Intranuclear inclusion formation
High power view of carcinoma of breast	1	1	0	vs.dropDowns.dropDown1	Intranuclear inclusion formation
High power view of carcinoma of breast	1	1	10	vs.dropDowns.dropDown1	Nuclear pleomorphism
High power view of carcinoma of breast	1	1	0	vs.dropDowns.dropDown1	Mitosis
High power view of carcinoma of breast	1	1	0	vs.dropDowns.dropDown1	Mitosis
High power view of carcinoma of breast	1	1	10	vs.dropDowns.dropDown1	Nuclear pleomorphism
High power view of carcinoma of breast	1	1	10	vs.dropDowns.dropDown1	Nuclear pleomorphism
High power view of carcinoma of breast	1	1	0	vs.dropDowns.dropDown1	Intranuclear inclusion formation
High power view of carcinoma of breast	1	1	10	vs.dropDowns.dropDown1	Nuclear pleomorphism
High power view of carcinoma of breast	1	1	0	vs.dropDowns.dropDown1	Mitosis
High power view of squamous cell carcinoma of tongue	2	1	20	vs.dropDowns.dropDown1	Skeletal muscle fibre
High power view of squamous cell carcinoma of tongue	1	1	0	vs.dropDowns.dropDown1	Normal squamous cell
High power view of squamous cell carcinoma of tongue	1	1	20	vs.dropDowns.dropDown1	Skeletal muscle fibre
High power view of squamous cell carcinoma of tongue	1	1	20	vs.dropDowns.dropDown1	Skeletal muscle fibre
High power view of squamous cell carcinoma of tongue	1	1	20	vs.dropDowns.dropDown1	Skeletal muscle fibre
High power view of squamous cell carcinoma of tongue	1	1	10	vs.dropDowns.dropDown1	Multinucleated Giant Cell
High power view of squamous cell carcinoma of tongue	1	1	20	vs.dropDowns.dropDown1	Skeletal muscle fibre
High power view of squamous cell carcinoma of tongue	1	1	10	vs.dropDowns.dropDown1	Normal squamous cell
High power view of squamous cell carcinoma of tongue	1	1	10	vs.dropDowns.dropDown1	Normal squamous cell
High power view of squamous cell carcinoma of tongue	1	1	20	vs.dropDowns.dropDown1	Skeletal muscle fibre
High power view of squamous cell carcinoma of tongue	3	1	20	vs.dropDowns.dropDown1	Skeletal muscle fibre
High power view of squamous cell carcinoma of tongue	1	1	20	vs.dropDowns.dropDown1	Skeletal muscle fibre
High power view of squamous cell carcinoma of tongue	1	1	10	vs.dropDowns.dropDown1	Normal squamous cell
High power view of squamous cell carcinoma of tongue	1	1	10	vs.dropDowns.dropDown1	Multinucleated Giant Cell
High power view of squamous cell carcinoma of tongue	1	1	10	vs.dropDowns.dropDown1	Multinucleated Giant Cell
High power view of squamous cell carcinoma of tongue	1	1	10	vs.dropDowns.dropDown1	Multinucleated Giant Cell
High power view of squamous cell carcinoma of tongue	1	1	10	vs.dropDowns.dropDown1	Skeletal muscle fibre
High power view of squamous cell carcinoma of tongue	1	1	20	vs.dropDowns.dropDown1	Skeletal muscle fibre
High power view of squamous cell carcinoma of tongue	1	1	20	vs.dropDowns.dropDown1	Skeletal muscle fibre
High power view of squamous cell carcinoma of tongue	1	1	10	vs.dropDowns.dropDown1	Multinucleated Giant Cell
High power view of squamous cell carcinoma of tongue	2	1	10	vs.dropDowns.dropDown1	Normal squamous cell
High power view of squamous cell carcinoma of tongue	1	1	20	vs.dropDowns.dropDown1	Skeletal muscle fibre
High power view of squamous cell carcinoma of tongue	1	1	20	vs.dropDowns.dropDown1	Skeletal muscle fibre
High power view of squamous cell carcinoma of tongue	1	1	20	vs.dropDowns.dropDown1	Skeletal muscle fibre
High power view of squamous cell carcinoma of tongue	1	1	10	vs.dropDowns.dropDown1	Normal squamous cell
High power view of squamous cell carcinoma of tongue	1	1	20	vs.dropDowns.dropDown1	Skeletal muscle fibre
High power view of squamous cell carcinoma of tongue	1	1	10	vs.dropDowns.dropDown1	Multinucleated Giant Cell
High power view of squamous cell carcinoma of tongue	2	1	10	vs.dropDowns.dropDown1	Normal squamous cell
High power view of squamous cell carcinoma of tongue	3	1	10	vs.dropDowns.dropDown1	Normal squamous cell
High power view of squamous cell carcinoma of tongue	1	1	10	vs.dropDowns.dropDown1	Nerve
High power view of squamous cell carcinoma of tongue	1	1	20	vs.dropDowns.dropDown1	Skeletal muscle fibre
High power view of squamous cell carcinoma of tongue	1	1	20	vs.dropDowns.dropDown1	Skeletal muscle fibre
High power view of squamous cell carcinoma of tongue	1	1	10	vs.dropDowns.dropDown1	Multinucleated Giant Cell
High power view of squamous cell carcinoma of tongue	1	1	10	vs.dropDowns.dropDown1	Skeletal muscle fibre
High power view of squamous cell carcinoma of tongue	1	1	10	vs.dropDowns.dropDown1	Normal squamous cell
High power view of squamous cell carcinoma of tongue	1	1	20	vs.dropDowns.dropDown1	Skeletal muscle fibre
High power view of squamous cell carcinoma of tongue	1	1	0	vs.dropDowns.dropDown1	Nerve
High power view of squamous cell carcinoma of tongue	2	1	0	vs.dropDowns.dropDown1	Nerve
High power view of squamous cell carcinoma of tongue	1	1	10	vs.dropDowns.dropDown1	Skeletal muscle fibre
High power view of squamous cell carcinoma of tongue	1	1	10	vs.dropDowns.dropDown1	Normal squamous cell
High power view of squamous cell carcinoma of tongue	1	1	0	vs.dropDowns.dropDown1	Multinucleated Giant Cell
High power view of squamous cell carcinoma of tongue	1	1	20	vs.dropDowns.dropDown1	Skeletal muscle fibre
High power view of squamous cell carcinoma of tongue	1	1	20	vs.dropDowns.dropDown1	Skeletal muscle fibre
High power view of squamous cell carcinoma of tongue	1	1	20	vs.dropDowns.dropDown1	Skeletal muscle fibre
High power view of squamous cell carcinoma of tongue	1	1	10	vs.dropDowns.dropDown1	Normal squamous cell
High power view of squamous cell carcinoma of tongue	1	1	20	vs.dropDowns.dropDown1	Skeletal muscle fibre
High power view of squamous cell carcinoma of tongue	1	1	20	vs.dropDowns.dropDown1	Skeletal muscle fibre
High power view of squamous cell carcinoma of tongue	1	1	0	vs.dropDowns.dropDown1	Multinucleated Giant Cell
High power view of squamous cell carcinoma of tongue	1	1	10	vs.dropDowns.dropDown1	Multinucleated Giant Cell
High power view of squamous cell carcinoma of tongue	1	1	20	vs.dropDowns.dropDown1	Skeletal muscle fibre
High power view of squamous cell carcinoma of tongue	1	1	0	vs.dropDowns.dropDown1	null
High power view of squamous cell carcinoma of tongue	1	1	0	vs.dropDowns.dropDown1	Normal squamous cell
High power view of squamous cell carcinoma of tongue	1	1	20	vs.dropDowns.dropDown1	Skeletal muscle fibre
High power view of squamous cell carcinoma of tongue	1	1	10	vs.dropDowns.dropDown1	Multinucleated Giant Cell
High power view of squamous cell carcinoma of tongue	1	1	20	vs.dropDowns.dropDown1	Skeletal muscle fibre
High power view of squamous cell carcinoma of tongue	1	1	20	vs.dropDowns.dropDown1	Skeletal muscle fibre
High power view of squamous cell carcinoma of tongue	1	1	20	vs.dropDowns.dropDown1	Skeletal muscle fibre
High power view of squamous cell carcinoma of tongue	1	1	20	vs.dropDowns.dropDown1	Skeletal muscle fibre
High power view of squamous cell carcinoma of tongue	2	1	20	vs.dropDowns.dropDown2	A keratin whorl
High power view of squamous cell carcinoma of tongue	1	1	0	vs.dropDowns.dropDown2	Multinucleated giant cell
High power view of squamous cell carcinoma of tongue	1	1	20	vs.dropDowns.dropDown2	A keratin whorl
High power view of squamous cell carcinoma of tongue	1	1	20	vs.dropDowns.dropDown2	A keratin whorl
High power view of squamous cell carcinoma of tongue	1	1	20	vs.dropDowns.dropDown2	A keratin whorl
High power view of squamous cell carcinoma of tongue	1	1	10	vs.dropDowns.dropDown2	A keratin whorl
High power view of squamous cell carcinoma of tongue	1	1	20	vs.dropDowns.dropDown2	A keratin whorl
High power view of squamous cell carcinoma of tongue	1	1	10	vs.dropDowns.dropDown2	A keratin whorl
High power view of squamous cell carcinoma of tongue	1	1	10	vs.dropDowns.dropDown2	A keratin whorl
High power view of squamous cell carcinoma of tongue	1	1	20	vs.dropDowns.dropDown2	A keratin whorl
High power view of squamous cell carcinoma of tongue	3	1	20	vs.dropDowns.dropDown2	A keratin whorl
High power view of squamous cell carcinoma of tongue	1	1	20	vs.dropDowns.dropDown2	A keratin whorl
High power view of squamous cell carcinoma of tongue	1	1	10	vs.dropDowns.dropDown2	A keratin whorl
High power view of squamous cell carcinoma of tongue	1	1	10	vs.dropDowns.dropDown2	A keratin whorl
High power view of squamous cell carcinoma of tongue	1	1	10	vs.dropDowns.dropDown2	A keratin whorl
High power view of squamous cell carcinoma of tongue	1	1	10	vs.dropDowns.dropDown2	A keratin whorl
High power view of squamous cell carcinoma of tongue	1	1	10	vs.dropDowns.dropDown2	Multinucleated giant cell
High power view of squamous cell carcinoma of tongue	1	1	20	vs.dropDowns.dropDown2	A keratin whorl
High power view of squamous cell carcinoma of tongue	1	1	20	vs.dropDowns.dropDown2	A keratin whorl
High power view of squamous cell carcinoma of tongue	1	1	10	vs.dropDowns.dropDown2	A keratin whorl
High power view of squamous cell carcinoma of tongue	2	1	10	vs.dropDowns.dropDown2	A keratin whorl
High power view of squamous cell carcinoma of tongue	1	1	20	vs.dropDowns.dropDown2	A keratin whorl
High power view of squamous cell carcinoma of tongue	1	1	20	vs.dropDowns.dropDown2	A keratin whorl
High power view of squamous cell carcinoma of tongue	1	1	20	vs.dropDowns.dropDown2	A keratin whorl
High power view of squamous cell carcinoma of tongue	1	1	10	vs.dropDowns.dropDown2	A keratin whorl
High power view of squamous cell carcinoma of tongue	1	1	20	vs.dropDowns.dropDown2	A keratin whorl
High power view of squamous cell carcinoma of tongue	1	1	10	vs.dropDowns.dropDown2	A keratin whorl
High power view of squamous cell carcinoma of tongue	2	1	10	vs.dropDowns.dropDown2	A keratin whorl
High power view of squamous cell carcinoma of tongue	3	1	10	vs.dropDowns.dropDown2	A keratin whorl
High power view of squamous cell carcinoma of tongue	1	1	10	vs.dropDowns.dropDown2	A keratin whorl
High power view of squamous cell carcinoma of tongue	1	1	20	vs.dropDowns.dropDown2	A keratin whorl
High power view of squamous cell carcinoma of tongue	1	1	20	vs.dropDowns.dropDown2	A keratin whorl
High power view of squamous cell carcinoma of tongue	1	1	10	vs.dropDowns.dropDown2	A keratin whorl
High power view of squamous cell carcinoma of tongue	1	1	10	vs.dropDowns.dropDown2	Multinucleated giant cell
High power view of squamous cell carcinoma of tongue	1	1	10	vs.dropDowns.dropDown2	A keratin whorl
High power view of squamous cell carcinoma of tongue	1	1	20	vs.dropDowns.dropDown2	A keratin whorl
High power view of squamous cell carcinoma of tongue	1	1	0	vs.dropDowns.dropDown2	Multinucleated giant cell
High power view of squamous cell carcinoma of tongue	2	1	0	vs.dropDowns.dropDown2	Multinucleated giant cell
High power view of squamous cell carcinoma of tongue	1	1	10	vs.dropDowns.dropDown2	Caseous necrosis
High power view of squamous cell carcinoma of tongue	1	1	10	vs.dropDowns.dropDown2	A keratin whorl
High power view of squamous cell carcinoma of tongue	1	1	0	vs.dropDowns.dropDown2	Laminated thrombus
High power view of squamous cell carcinoma of tongue	1	1	20	vs.dropDowns.dropDown2	A keratin whorl
High power view of squamous cell carcinoma of tongue	1	1	20	vs.dropDowns.dropDown2	A keratin whorl
High power view of squamous cell carcinoma of tongue	1	1	20	vs.dropDowns.dropDown2	A keratin whorl
High power view of squamous cell carcinoma of tongue	1	1	10	vs.dropDowns.dropDown2	A keratin whorl
High power view of squamous cell carcinoma of tongue	1	1	20	vs.dropDowns.dropDown2	A keratin whorl
High power view of squamous cell carcinoma of tongue	1	1	20	vs.dropDowns.dropDown2	A keratin whorl
High power view of squamous cell carcinoma of tongue	1	1	0	vs.dropDowns.dropDown2	null
High power view of squamous cell carcinoma of tongue	1	1	10	vs.dropDowns.dropDown2	A keratin whorl
High power view of squamous cell carcinoma of tongue	1	1	20	vs.dropDowns.dropDown2	A keratin whorl
High power view of squamous cell carcinoma of tongue	1	1	0	vs.dropDowns.dropDown2	null
High power view of squamous cell carcinoma of tongue	1	1	0	vs.dropDowns.dropDown2	Laminated thrombus
High power view of squamous cell carcinoma of tongue	1	1	20	vs.dropDowns.dropDown2	A keratin whorl
High power view of squamous cell carcinoma of tongue	1	1	10	vs.dropDowns.dropDown2	A keratin whorl
High power view of squamous cell carcinoma of tongue	1	1	20	vs.dropDowns.dropDown2	A keratin whorl
High power view of squamous cell carcinoma of tongue	1	1	20	vs.dropDowns.dropDown2	A keratin whorl
High power view of squamous cell carcinoma of tongue	1	1	20	vs.dropDowns.dropDown2	A keratin whorl
High power view of squamous cell carcinoma of tongue	1	1	20	vs.dropDowns.dropDown2	A keratin whorl
Low power view of colonic lesion	2	1	20	vs.dropDowns.dropDown1	Tubular adenoma
Low power view of colonic lesion	1	1	0	vs.dropDowns.dropDown1	Invasive adenocarcinoma
Low power view of colonic lesion	1	1	20	vs.dropDowns.dropDown1	Tubular adenoma
Low power view of colonic lesion	1	1	20	vs.dropDowns.dropDown1	Tubular adenoma
Low power view of colonic lesion	1	1	20	vs.dropDowns.dropDown1	Tubular adenoma
Low power view of colonic lesion	1	1	0	vs.dropDowns.dropDown1	Invasive adenocarcinoma
Low power view of colonic lesion	1	1	20	vs.dropDowns.dropDown1	Tubular adenoma
Low power view of colonic lesion	1	1	20	vs.dropDowns.dropDown1	Tubular adenoma
Low power view of colonic lesion	1	1	10	vs.dropDowns.dropDown1	Tubular adenoma
Low power view of colonic lesion	1	1	20	vs.dropDowns.dropDown1	Tubular adenoma
Low power view of colonic lesion	3	1	20	vs.dropDowns.dropDown1	Tubular adenoma
Low power view of colonic lesion	1	1	20	vs.dropDowns.dropDown1	Tubular adenoma
Low power view of colonic lesion	1	1	20	vs.dropDowns.dropDown1	Tubular adenoma
Low power view of colonic lesion	1	1	0	vs.dropDowns.dropDown1	Invasive squamous cell carcinoma
Low power view of colonic lesion	1	1	20	vs.dropDowns.dropDown1	Tubular adenoma
Low power view of colonic lesion	1	1	0	vs.dropDowns.dropDown1	Invasive squamous cell carcinoma
Low power view of colonic lesion	1	1	10	vs.dropDowns.dropDown1	Tubular adenoma
Low power view of colonic lesion	1	1	0	vs.dropDowns.dropDown1	Invasive adenocarcinoma
Low power view of colonic lesion	1	1	20	vs.dropDowns.dropDown1	Tubular adenoma
Low power view of colonic lesion	1	1	20	vs.dropDowns.dropDown1	Tubular adenoma
Low power view of colonic lesion	2	1	0	vs.dropDowns.dropDown1	Invasive adenocarcinoma
Low power view of colonic lesion	1	1	20	vs.dropDowns.dropDown1	Tubular adenoma
Low power view of colonic lesion	1	1	20	vs.dropDowns.dropDown1	Tubular adenoma
Low power view of colonic lesion	1	1	20	vs.dropDowns.dropDown1	Tubular adenoma
Low power view of colonic lesion	1	1	0	vs.dropDowns.dropDown1	Invasive adenocarcinoma
Low power view of colonic lesion	1	1	20	vs.dropDowns.dropDown1	Tubular adenoma
Low power view of colonic lesion	1	1	0	vs.dropDowns.dropDown1	Invasive squamous cell carcinoma
Low power view of colonic lesion	2	1	20	vs.dropDowns.dropDown1	Tubular adenoma
Low power view of colonic lesion	3	1	20	vs.dropDowns.dropDown1	Tubular adenoma
Low power view of colonic lesion	1	1	20	vs.dropDowns.dropDown1	Tubular adenoma
Low power view of colonic lesion	1	1	20	vs.dropDowns.dropDown1	Tubular adenoma
Low power view of colonic lesion	1	1	10	vs.dropDowns.dropDown1	Tubular adenoma
Low power view of colonic lesion	1	1	20	vs.dropDowns.dropDown1	Tubular adenoma
Low power view of colonic lesion	1	1	0	vs.dropDowns.dropDown1	Wart
Low power view of colonic lesion	1	1	20	vs.dropDowns.dropDown1	Tubular adenoma
Low power view of colonic lesion	1	1	20	vs.dropDowns.dropDown1	Tubular adenoma
Low power view of colonic lesion	1	1	20	vs.dropDowns.dropDown1	Tubular adenoma
Low power view of colonic lesion	2	1	20	vs.dropDowns.dropDown1	Tubular adenoma
Low power view of colonic lesion	1	1	10	vs.dropDowns.dropDown1	Tubular adenoma
Low power view of colonic lesion	1	1	10	vs.dropDowns.dropDown1	Exuberant granulation tissue formation
Low power view of colonic lesion	1	1	20	vs.dropDowns.dropDown1	Tubular adenoma
Low power view of colonic lesion	1	1	20	vs.dropDowns.dropDown1	Tubular adenoma
Low power view of colonic lesion	1	1	0	vs.dropDowns.dropDown1	Invasive squamous cell carcinoma
Low power view of colonic lesion	1	1	10	vs.dropDowns.dropDown1	Tubular adenoma
Low power view of colonic lesion	1	1	20	vs.dropDowns.dropDown1	Tubular adenoma
Low power view of colonic lesion	1	1	0	vs.dropDowns.dropDown1	Invasive squamous cell carcinoma
Low power view of colonic lesion	1	1	20	vs.dropDowns.dropDown1	Tubular adenoma
Low power view of colonic lesion	1	1	20	vs.dropDowns.dropDown1	Tubular adenoma
Low power view of colonic lesion	1	1	20	vs.dropDowns.dropDown1	Tubular adenoma
Low power view of colonic lesion	1	1	20	vs.dropDowns.dropDown1	Tubular adenoma
Low power view of colonic lesion	1	1	20	vs.dropDowns.dropDown1	Tubular adenoma
Low power view of colonic lesion	1	1	10	vs.dropDowns.dropDown1	Tubular adenoma
Low power view of colonic lesion	1	1	20	vs.dropDowns.dropDown1	Tubular adenoma
Low power view of colonic lesion	1	1	20	vs.dropDowns.dropDown1	Tubular adenoma
Low power view of colonic lesion	1	1	20	vs.dropDowns.dropDown1	Tubular adenoma
Low power view of colonic lesion	1	1	0	vs.dropDowns.dropDown1	Invasive squamous cell carcinoma
Low power view of colonic lesion	1	1	10	vs.dropDowns.dropDown1	Tubular adenoma
Low power view of colonic lesion	1	1	20	vs.dropDowns.dropDown1	Tubular adenoma
Low power view of colonic lesion	2	1	20	vs.dropDowns.dropDown2	The dypslastic glandular epithelium has not invaded the muscularis mucosae
Low power view of colonic lesion	1	1	0	vs.dropDowns.dropDown2	The lesion shows squamous differentiation
Low power view of colonic lesion	1	1	20	vs.dropDowns.dropDown2	The dypslastic glandular epithelium has not invaded the muscularis mucosae
Low power view of colonic lesion	1	1	20	vs.dropDowns.dropDown2	The dypslastic glandular epithelium has not invaded the muscularis mucosae
Low power view of colonic lesion	1	1	20	vs.dropDowns.dropDown2	The dypslastic glandular epithelium has not invaded the muscularis mucosae
Low power view of colonic lesion	1	1	0	vs.dropDowns.dropDown2	The lesion shows squamous differentiation
Low power view of colonic lesion	1	1	20	vs.dropDowns.dropDown2	The dypslastic glandular epithelium has not invaded the muscularis mucosae
Low power view of colonic lesion	1	1	20	vs.dropDowns.dropDown2	The dypslastic glandular epithelium has not invaded the muscularis mucosae
Low power view of colonic lesion	1	1	10	vs.dropDowns.dropDown2	The lesion shows squamous differentiation
Low power view of colonic lesion	1	1	20	vs.dropDowns.dropDown2	The dypslastic glandular epithelium has not invaded the muscularis mucosae
Low power view of colonic lesion	3	1	20	vs.dropDowns.dropDown2	The dypslastic glandular epithelium has not invaded the muscularis mucosae
Low power view of colonic lesion	1	1	20	vs.dropDowns.dropDown2	The dypslastic glandular epithelium has not invaded the muscularis mucosae
Low power view of colonic lesion	1	1	20	vs.dropDowns.dropDown2	The dypslastic glandular epithelium has not invaded the muscularis mucosae
Low power view of colonic lesion	1	1	0	vs.dropDowns.dropDown2	The lesion shows squamous differentiation
Low power view of colonic lesion	1	1	20	vs.dropDowns.dropDown2	The dypslastic glandular epithelium has not invaded the muscularis mucosae
Low power view of colonic lesion	1	1	0	vs.dropDowns.dropDown2	Malignant glands have invaded the submucosa
Low power view of colonic lesion	1	1	10	vs.dropDowns.dropDown2	Malignant glands have invaded the submucosa
Low power view of colonic lesion	1	1	0	vs.dropDowns.dropDown2	null
Low power view of colonic lesion	1	1	20	vs.dropDowns.dropDown2	The dypslastic glandular epithelium has not invaded the muscularis mucosae
Low power view of colonic lesion	1	1	20	vs.dropDowns.dropDown2	The dypslastic glandular epithelium has not invaded the muscularis mucosae
Low power view of colonic lesion	2	1	0	vs.dropDowns.dropDown2	The lesion shows squamous differentiation
Low power view of colonic lesion	1	1	20	vs.dropDowns.dropDown2	The dypslastic glandular epithelium has not invaded the muscularis mucosae
Low power view of colonic lesion	1	1	20	vs.dropDowns.dropDown2	The dypslastic glandular epithelium has not invaded the muscularis mucosae
Low power view of colonic lesion	1	1	20	vs.dropDowns.dropDown2	The dypslastic glandular epithelium has not invaded the muscularis mucosae
Low power view of colonic lesion	1	1	0	vs.dropDowns.dropDown2	The lesion shows squamous differentiation
Low power view of colonic lesion	1	1	20	vs.dropDowns.dropDown2	The dypslastic glandular epithelium has not invaded the muscularis mucosae
Low power view of colonic lesion	1	1	0	vs.dropDowns.dropDown2	The lesion shows squamous differentiation
Low power view of colonic lesion	2	1	20	vs.dropDowns.dropDown2	The dypslastic glandular epithelium has not invaded the muscularis mucosae
Low power view of colonic lesion	3	1	20	vs.dropDowns.dropDown2	The dypslastic glandular epithelium has not invaded the muscularis mucosae
Low power view of colonic lesion	1	1	20	vs.dropDowns.dropDown2	The dypslastic glandular epithelium has not invaded the muscularis mucosae
Low power view of colonic lesion	1	1	20	vs.dropDowns.dropDown2	The dypslastic glandular epithelium has not invaded the muscularis mucosae
Low power view of colonic lesion	1	1	10	vs.dropDowns.dropDown2	There is frank invasion of the submucosa by squamous epithelium
Low power view of colonic lesion	1	1	20	vs.dropDowns.dropDown2	The dypslastic glandular epithelium has not invaded the muscularis mucosae
Low power view of colonic lesion	1	1	0	vs.dropDowns.dropDown2	Malignant glands have invaded the submucosa
Low power view of colonic lesion	1	1	20	vs.dropDowns.dropDown2	The dypslastic glandular epithelium has not invaded the muscularis mucosae
Low power view of colonic lesion	1	1	20	vs.dropDowns.dropDown2	The dypslastic glandular epithelium has not invaded the muscularis mucosae
Low power view of colonic lesion	1	1	20	vs.dropDowns.dropDown2	The dypslastic glandular epithelium has not invaded the muscularis mucosae
Low power view of colonic lesion	2	1	20	vs.dropDowns.dropDown2	The dypslastic glandular epithelium has not invaded the muscularis mucosae
Low power view of colonic lesion	1	1	10	vs.dropDowns.dropDown2	There is frank invasion of the submucosa by squamous epithelium
Low power view of colonic lesion	1	1	10	vs.dropDowns.dropDown2	The dypslastic glandular epithelium has not invaded the muscularis mucosae
Low power view of colonic lesion	1	1	20	vs.dropDowns.dropDown2	The dypslastic glandular epithelium has not invaded the muscularis mucosae
Low power view of colonic lesion	1	1	20	vs.dropDowns.dropDown2	The dypslastic glandular epithelium has not invaded the muscularis mucosae
Low power view of colonic lesion	1	1	0	vs.dropDowns.dropDown2	There is frank invasion of the submucosa by squamous epithelium
Low power view of colonic lesion	1	1	10	vs.dropDowns.dropDown2	The lesion shows squamous differentiation
Low power view of colonic lesion	1	1	20	vs.dropDowns.dropDown2	The dypslastic glandular epithelium has not invaded the muscularis mucosae
Low power view of colonic lesion	1	1	0	vs.dropDowns.dropDown2	There is frank invasion of the submucosa by squamous epithelium
Low power view of colonic lesion	1	1	20	vs.dropDowns.dropDown2	The dypslastic glandular epithelium has not invaded the muscularis mucosae
Low power view of colonic lesion	1	1	20	vs.dropDowns.dropDown2	The dypslastic glandular epithelium has not invaded the muscularis mucosae
Low power view of colonic lesion	1	1	20	vs.dropDowns.dropDown2	The dypslastic glandular epithelium has not invaded the muscularis mucosae
Low power view of colonic lesion	1	1	20	vs.dropDowns.dropDown2	The dypslastic glandular epithelium has not invaded the muscularis mucosae
Low power view of colonic lesion	1	1	20	vs.dropDowns.dropDown2	The dypslastic glandular epithelium has not invaded the muscularis mucosae
Low power view of colonic lesion	1	1	10	vs.dropDowns.dropDown2	There is frank invasion of the submucosa by squamous epithelium
Low power view of colonic lesion	1	1	20	vs.dropDowns.dropDown2	The dypslastic glandular epithelium has not invaded the muscularis mucosae
Low power view of colonic lesion	1	1	20	vs.dropDowns.dropDown2	The dypslastic glandular epithelium has not invaded the muscularis mucosae
Low power view of colonic lesion	1	1	20	vs.dropDowns.dropDown2	The dypslastic glandular epithelium has not invaded the muscularis mucosae
Low power view of colonic lesion	1	1	0	vs.dropDowns.dropDown2	Malignant glands have invaded the submucosa
Low power view of colonic lesion	1	1	10	vs.dropDowns.dropDown2	Malignant glands have invaded the submucosa
Low power view of colonic lesion	1	1	20	vs.dropDowns.dropDown2	The dypslastic glandular epithelium has not invaded the muscularis mucosae
Main Question	2	1	20	vs.dropDowns.dropDown1	Necrotic tumour cells
Main Question	1	1	0	vs.dropDowns.dropDown1	null
Main Question	1	1	20	vs.dropDowns.dropDown1	Necrotic tumour cells
Main Question	1	1	20	vs.dropDowns.dropDown1	Necrotic tumour cells
Main Question	1	1	20	vs.dropDowns.dropDown1	Necrotic tumour cells
Main Question	1	1	10	vs.dropDowns.dropDown1	Necrotic tumour cells
Main Question	1	1	20	vs.dropDowns.dropDown1	Necrotic tumour cells
Main Question	1	1	20	vs.dropDowns.dropDown1	Necrotic tumour cells
Main Question	1	1	10	vs.dropDowns.dropDown1	Necrotic tumour cells
Main Question	1	1	20	vs.dropDowns.dropDown1	Necrotic tumour cells
Main Question	3	1	10	vs.dropDowns.dropDown1	Necrotic tumour cells
Main Question	1	1	20	vs.dropDowns.dropDown1	Necrotic tumour cells
Main Question	1	1	20	vs.dropDowns.dropDown1	Necrotic tumour cells
Main Question	1	1	0	vs.dropDowns.dropDown1	A thrombus
Main Question	1	1	10	vs.dropDowns.dropDown1	Necrotic tumour cells
Main Question	1	1	20	vs.dropDowns.dropDown1	Necrotic tumour cells
Main Question	1	1	20	vs.dropDowns.dropDown1	Necrotic tumour cells
Main Question	1	1	20	vs.dropDowns.dropDown1	Necrotic tumour cells
Main Question	1	1	20	vs.dropDowns.dropDown1	Necrotic tumour cells
Main Question	1	1	20	vs.dropDowns.dropDown1	Necrotic tumour cells
Main Question	2	1	20	vs.dropDowns.dropDown1	Necrotic tumour cells
Main Question	1	1	20	vs.dropDowns.dropDown1	Necrotic tumour cells
Main Question	1	1	20	vs.dropDowns.dropDown1	Necrotic tumour cells
Main Question	1	1	20	vs.dropDowns.dropDown1	Necrotic tumour cells
Main Question	1	1	20	vs.dropDowns.dropDown1	Necrotic tumour cells
Main Question	1	1	10	vs.dropDowns.dropDown1	Necrotic tumour cells
Main Question	1	1	20	vs.dropDowns.dropDown1	Necrotic tumour cells
Main Question	2	1	20	vs.dropDowns.dropDown1	Necrotic tumour cells
Main Question	3	1	10	vs.dropDowns.dropDown1	Necrotic tumour cells
Main Question	1	1	10	vs.dropDowns.dropDown1	Necrotic tumour cells
Main Question	1	1	10	vs.dropDowns.dropDown1	Necrotic tumour cells
Main Question	1	1	20	vs.dropDowns.dropDown1	Necrotic tumour cells
Main Question	1	1	0	vs.dropDowns.dropDown1	Pus
Main Question	1	1	0	vs.dropDowns.dropDown1	A thrombus
Main Question	1	1	20	vs.dropDowns.dropDown1	Necrotic tumour cells
Main Question	1	1	20	vs.dropDowns.dropDown1	Necrotic tumour cells
Main Question	1	1	10	vs.dropDowns.dropDown1	Necrotic tumour cells
Main Question	2	2	10	vs.dropDowns.dropDown1	Necrotic tumour cells
Main Question	1	1	10	vs.dropDowns.dropDown1	A keratin whorl
Main Question	1	1	20	vs.dropDowns.dropDown1	Necrotic tumour cells
Main Question	1	1	10	vs.dropDowns.dropDown1	Necrotic tumour cells
Main Question	1	1	20	vs.dropDowns.dropDown1	Necrotic tumour cells
Main Question	1	1	20	vs.dropDowns.dropDown1	Necrotic tumour cells
Main Question	1	1	10	vs.dropDowns.dropDown1	A keratin whorl
Main Question	1	1	20	vs.dropDowns.dropDown1	Necrotic tumour cells
Main Question	1	1	10	vs.dropDowns.dropDown1	Necrotic tumour cells
Main Question	1	1	10	vs.dropDowns.dropDown1	Necrotic tumour cells
Main Question	1	1	20	vs.dropDowns.dropDown1	Necrotic tumour cells
Main Question	1	1	10	vs.dropDowns.dropDown1	Necrotic tumour cells
Main Question	1	1	20	vs.dropDowns.dropDown1	Necrotic tumour cells
Main Question	1	1	20	vs.dropDowns.dropDown1	Necrotic tumour cells
Main Question	1	1	20	vs.dropDowns.dropDown1	Necrotic tumour cells
Main Question	1	1	20	vs.dropDowns.dropDown1	Necrotic tumour cells
Main Question	1	1	20	vs.dropDowns.dropDown1	Necrotic tumour cells
Main Question	1	1	20	vs.dropDowns.dropDown1	Necrotic tumour cells
Main Question	1	1	0	vs.dropDowns.dropDown1	A thrombus
Main Question	1	1	20	vs.dropDowns.dropDown1	Necrotic tumour cells
Main Question	1	1	20	vs.dropDowns.dropDown1	Necrotic tumour cells
Main Question	2	1	20	vs.dropDowns.dropDown2	Tumour induced stroma
Main Question	1	1	0	vs.dropDowns.dropDown2	null
Main Question	1	1	20	vs.dropDowns.dropDown2	Tumour induced stroma
Main Question	1	1	20	vs.dropDowns.dropDown2	Tumour induced stroma
Main Question	1	1	20	vs.dropDowns.dropDown2	Tumour induced stroma
Main Question	1	1	10	vs.dropDowns.dropDown2	Oedema fluid
Main Question	1	1	20	vs.dropDowns.dropDown2	Tumour induced stroma
Main Question	1	1	20	vs.dropDowns.dropDown2	Tumour induced stroma
Main Question	1	1	10	vs.dropDowns.dropDown2	Fibrin
Main Question	1	1	20	vs.dropDowns.dropDown2	Tumour induced stroma
Main Question	3	1	10	vs.dropDowns.dropDown2	Oedema fluid
Main Question	1	1	20	vs.dropDowns.dropDown2	Tumour induced stroma
Main Question	1	1	20	vs.dropDowns.dropDown2	Tumour induced stroma
Main Question	1	1	0	vs.dropDowns.dropDown2	Fibrin
Main Question	1	1	10	vs.dropDowns.dropDown2	Fibrin
Main Question	1	1	20	vs.dropDowns.dropDown2	Tumour induced stroma
Main Question	1	1	20	vs.dropDowns.dropDown2	Tumour induced stroma
Main Question	1	1	20	vs.dropDowns.dropDown2	Tumour induced stroma
Main Question	1	1	20	vs.dropDowns.dropDown2	Tumour induced stroma
Main Question	1	1	20	vs.dropDowns.dropDown2	Tumour induced stroma
Main Question	2	1	20	vs.dropDowns.dropDown2	Tumour induced stroma
Main Question	1	1	20	vs.dropDowns.dropDown2	Tumour induced stroma
Main Question	1	1	20	vs.dropDowns.dropDown2	Tumour induced stroma
Main Question	1	1	20	vs.dropDowns.dropDown2	Tumour induced stroma
Main Question	1	1	20	vs.dropDowns.dropDown2	Tumour induced stroma
Main Question	1	1	10	vs.dropDowns.dropDown2	Oedema fluid
Main Question	1	1	20	vs.dropDowns.dropDown2	Tumour induced stroma
Main Question	2	1	20	vs.dropDowns.dropDown2	Tumour induced stroma
Main Question	3	1	10	vs.dropDowns.dropDown2	Oedema fluid
Main Question	1	1	10	vs.dropDowns.dropDown2	Fibrin
Main Question	1	1	10	vs.dropDowns.dropDown2	Fibrin
Main Question	1	1	20	vs.dropDowns.dropDown2	Tumour induced stroma
Main Question	1	1	0	vs.dropDowns.dropDown2	Fibrin
Main Question	1	1	0	vs.dropDowns.dropDown2	Fibrin
Main Question	1	1	20	vs.dropDowns.dropDown2	Tumour induced stroma
Main Question	1	1	20	vs.dropDowns.dropDown2	Tumour induced stroma
Main Question	1	1	10	vs.dropDowns.dropDown2	Fibrin
Main Question	2	2	10	vs.dropDowns.dropDown2	Fibrin
Main Question	1	1	10	vs.dropDowns.dropDown2	Tumour induced stroma
Main Question	1	1	20	vs.dropDowns.dropDown2	Tumour induced stroma
Main Question	1	1	10	vs.dropDowns.dropDown2	Fibrin
Main Question	1	1	20	vs.dropDowns.dropDown2	Tumour induced stroma
Main Question	1	1	20	vs.dropDowns.dropDown2	Tumour induced stroma
Main Question	1	1	10	vs.dropDowns.dropDown2	Tumour induced stroma
Main Question	1	1	20	vs.dropDowns.dropDown2	Tumour induced stroma
Main Question	1	1	10	vs.dropDowns.dropDown2	Fibrin
Main Question	1	1	10	vs.dropDowns.dropDown2	Fibrin
Main Question	1	1	20	vs.dropDowns.dropDown2	Tumour induced stroma
Main Question	1	1	10	vs.dropDowns.dropDown2	Fibrin
Main Question	1	1	20	vs.dropDowns.dropDown2	Tumour induced stroma
Main Question	1	1	20	vs.dropDowns.dropDown2	Tumour induced stroma
Main Question	1	1	20	vs.dropDowns.dropDown2	Tumour induced stroma
Main Question	1	1	20	vs.dropDowns.dropDown2	Tumour induced stroma
Main Question	1	1	20	vs.dropDowns.dropDown2	Tumour induced stroma
Main Question	1	1	20	vs.dropDowns.dropDown2	Tumour induced stroma
Main Question	1	1	0	vs.dropDowns.dropDown2	Fibrin
Main Question	1	1	20	vs.dropDowns.dropDown2	Tumour induced stroma
Main Question	1	1	20	vs.dropDowns.dropDown2	Tumour induced stroma
Participant Information Statement and Consent Form	2	1	0	consent	[I consent]
Participant Information Statement and Consent Form	1	1	0	consent	[I do not consent]
Participant Information Statement and Consent Form	1	1	0	consent	[I consent]
Participant Information Statement and Consent Form	1	1	0	consent	[I consent]
Participant Information Statement and Consent Form	1	1	0	consent	[I consent]
Participant Information Statement and Consent Form	1	1	0	consent	[I consent]
Participant Information Statement and Consent Form	1	1	0	consent	[I consent]
Participant Information Statement and Consent Form	1	1	0	consent	[I consent]
Participant Information Statement and Consent Form	1	1	0	consent	[I consent]
Participant Information Statement and Consent Form	1	1	0	consent	[I consent]
Participant Information Statement and Consent Form	1	1	0	consent	[I consent]
Participant Information Statement and Consent Form	3	1	0	consent	[I consent]
Participant Information Statement and Consent Form	1	1	0	consent	[I do not consent]
Participant Information Statement and Consent Form	2	1	0	consent	[I do not consent]
Participant Information Statement and Consent Form	1	1	0	consent	[I consent]
Participant Information Statement and Consent Form	1	1	0	consent	[I consent]
Participant Information Statement and Consent Form	1	1	0	consent	[I consent]
Participant Information Statement and Consent Form	1	1	0	consent	[I consent]
Participant Information Statement and Consent Form	1	1	0	consent	[I consent]
Participant Information Statement and Consent Form	1	1	0	consent	[I consent]
Participant Information Statement and Consent Form	1	1	0	consent	[I consent]
Participant Information Statement and Consent Form	1	1	0	consent	[I consent]
Participant Information Statement and Consent Form	1	1	0	consent	[I consent]
Participant Information Statement and Consent Form	2	1	0	consent	[I consent]
Participant Information Statement and Consent Form	1	1	0	consent	[I do not consent]
Participant Information Statement and Consent Form	1	1	0	consent	[I consent]
Participant Information Statement and Consent Form	1	1	0	consent	[I consent]
Participant Information Statement and Consent Form	1	1	0	consent	[I consent]
Participant Information Statement and Consent Form	1	1	0	consent	[I consent]
Participant Information Statement and Consent Form	1	1	0	consent	[I consent]
Participant Information Statement and Consent Form	1	1	0	consent	[I consent]
Participant Information Statement and Consent Form	2	1	0	consent	[I consent]
Participant Information Statement and Consent Form	3	1	0	consent	[I consent]
Participant Information Statement and Consent Form	1	1	0	consent	[I do not consent]
Participant Information Statement and Consent Form	1	1	0	consent	[I consent]
Participant Information Statement and Consent Form	1	1	0	consent	[I consent]
Participant Information Statement and Consent Form	1	1	0	consent	[I consent]
Participant Information Statement and Consent Form	1	1	0	consent	[I consent]
Participant Information Statement and Consent Form	1	1	0	consent	[I consent]
Participant Information Statement and Consent Form	1	1	0	consent	[I consent]
Participant Information Statement and Consent Form	1	1	0	consent	[I consent]
Participant Information Statement and Consent Form	1	1	0	consent	[I consent]
Participant Information Statement and Consent Form	2	1	0	consent	[I consent]
Participant Information Statement and Consent Form	1	1	0	consent	[I consent]
Participant Information Statement and Consent Form	1	1	0	consent	[I consent]
Participant Information Statement and Consent Form	1	1	0	consent	[I consent]
Participant Information Statement and Consent Form	1	1	0	consent	[I consent]
Participant Information Statement and Consent Form	1	1	0	consent	[I consent]
Participant Information Statement and Consent Form	1	1	0	consent	[I consent]
Participant Information Statement and Consent Form	1	1	0	consent	[I consent]
Participant Information Statement and Consent Form	1	1	0	consent	[I consent]
Participant Information Statement and Consent Form	1	1	0	consent	[I consent]
Participant Information Statement and Consent Form	1	1	0	consent	[I consent]
Participant Information Statement and Consent Form	1	1	0	consent	[I consent]
Participant Information Statement and Consent Form	1	1	0	consent	[I consent]
Participant Information Statement and Consent Form	1	1	0	consent	[I consent]
Participant Information Statement and Consent Form	1	1	0	consent	[I consent]
Participant Information Statement and Consent Form	1	1	0	consent	[I consent]
Participant Information Statement and Consent Form	1	1	0	consent	[I consent]
Participant Information Statement and Consent Form	1	1	0	consent	[I consent]
Participant Information Statement and Consent Form	1	1	0	consent	[I consent]
Participant Information Statement and Consent Form	1	1	0	consent	[I consent]
Participant Information Statement and Consent Form	1	1	0	consent	[I consent]
Participant Information Statement and Consent Form	1	1	0	consent	[I consent]
