# Supplementary material for: Learning pathology using collaborative vs. individual annotation of whole slide images: a mixed methods trial
Source: BMC Med Educ. 2016 Dec 12;16:311. doi: 10.1186/s12909-016-0831-x (PMC5154086; doi:10.1186/s12909-016-0831-x)
Supplement: Additional file 2: — Senior student raw data. This spreadsheet contains all of the raw quiz score and qualitative data obtained from senior medicine students. This data underpins the findings in this report. (XLS 52 kb) [file 12909_2016_831_MOESM2_ESM.xls]

## Sheet: Senior Quiz Scores
Question 1	Question 2	Question 3	Total 1-3	% q1-3		Question 4	Question 5	Question 6	Question 7	Total 4-7	% q4-7		overall
10	20	20	50	83.3333		10	20	0	20	50	45.4545		58.8235
10	20	10	40	66.6667		30	20	20	20	90	81.8182		76.4706
10	30	10	50	83.3333		10	10	20	10	50	45.4545		58.8235
10	30	20	60	100		30	20	20	20	90	81.8182		88.2353
10	30	10	50	83.3333		20	10	0	0	30	27.2727		47.0588
10	20	10	40	66.6667		30	20	10	0	60	54.5455		58.8235
0	20	10	30	50		10	20	20	10	60	54.5455		52.9412
10	30	10	50	83.3333		30	10	20	20	80	72.7273		76.4706
10	20	20	50	83.3333		30	10	20	0	60	54.5455		64.7059
10	20	10	40	66.6667		10	20	20	20	70	63.6364		64.7059
10	30	10	50	83.3333		10	20	20	0	50	45.4545		58.8235
10	30	10	50	83.3333		30	10	20	10	70	63.6364		70.5882

## Sheet: Senior Raw Data
Student	Question Name	Trap State Name	Lesson Attempt	Question Attempt	Score	Input Name	Input Result
10	Participant Information Statement and Consent Form	correct	1	1	0	consent	[I consent]
10	HSV inclusions	correct	1	1	10	vs.dropDowns.dropDown1	A virus-infected cell
10	Uterus Medium Power	correct	1	1	10	vs.dropDowns.dropDown1	Endometrial adenocarcinoma
10	Collaborative Slice Annotation Survey	correct	1	1	0	Identify_Priorities	5
10	Collaborative Slice Annotation Survey	correct	1	1	0	More_Efficient	6
10	Collaborative Slice Annotation Survey	correct	1	1	0	Individualised_Learning	5
10	Collaborative Slice Annotation Survey	correct	1	1	0	EaseofLesson	[Just the right level]
10	Collaborative Slice Annotation Survey	correct	1	1	0	MetFlexibleLearningNeeds	5
10	Collaborative Slice Annotation Survey	correct	1	1	0	MyUnderstanding_After	9
10	Collaborative Slice Annotation Survey	correct	1	1	0	Changes_wanted
10	Collaborative Slice Annotation Survey	correct	1	1	0	Enhanced_Motivation	5
10	Collaborative Slice Annotation Survey	correct	1	1	0	Aspect_Liked_Most	being able to efficiently label slides
10	Collaborative Slice Annotation Survey	correct	1	1	0	Feedback_Useful	5
10	Collaborative Slice Annotation Survey	correct	1	1	0	MyUnderstanding_Before	3
10	Collaborative Slice Annotation Survey	correct	1	1	0	Improved_understanding	6
10	Collaborative Slice Annotation Survey	correct	1	1	0	Navigation_Simple	4
10	Ulcer slough	correct	1	1	10	vs.dropDowns.dropDown1	Ulcer slough
3	Participant Information Statement and Consent Form	correct	1	1	0	consent	[I consent]
3	HSV inclusions	correct	1	1	10	vs.dropDowns.dropDown1	A virus-infected cell
3	Uterus Medium Power	correct	1	1	10	vs.dropDowns.dropDown1	Endometrial adenocarcinoma
3	Collaborative Slice Annotation Survey	correct	1	1	0	Identify_Priorities	3
3	Collaborative Slice Annotation Survey	correct	1	1	0	More_Efficient	4
3	Collaborative Slice Annotation Survey	correct	1	1	0	Individualised_Learning	5
3	Collaborative Slice Annotation Survey	correct	1	1	0	EaseofLesson	[Just the right level]
3	Collaborative Slice Annotation Survey	correct	1	1	0	MetFlexibleLearningNeeds	5
3	Collaborative Slice Annotation Survey	correct	1	1	0	MyUnderstanding_After	6
3	Collaborative Slice Annotation Survey	correct	1	1	0	Changes_wanted
3	Collaborative Slice Annotation Survey	correct	1	1	0	Enhanced_Motivation	3
3	Collaborative Slice Annotation Survey	correct	1	1	0	Aspect_Liked_Most
3	Collaborative Slice Annotation Survey	correct	1	1	0	Feedback_Useful	4
3	Collaborative Slice Annotation Survey	correct	1	1	0	MyUnderstanding_Before	2
3	Collaborative Slice Annotation Survey	correct	1	1	0	Improved_understanding	4
3	Collaborative Slice Annotation Survey	correct	1	1	0	Navigation_Simple	6
3	Ulcer slough	correct	1	1	10	vs.dropDowns.dropDown1	Ulcer slough
11	Participant Information Statement and Consent Form	correct	1	1	0	consent	[I consent]
11	HSV inclusions	correct	1	1	10	vs.dropDowns.dropDown1	A virus-infected cell
11	Uterus Medium Power	correct	1	1	10	vs.dropDowns.dropDown1	Endometrial adenocarcinoma
11	Collaborative Slice Annotation Survey	correct	1	1	0	Identify_Priorities	3
11	Collaborative Slice Annotation Survey	correct	1	1	0	More_Efficient	5
11	Collaborative Slice Annotation Survey	correct	1	1	0	Individualised_Learning	6
11	Collaborative Slice Annotation Survey	correct	1	1	0	EaseofLesson	[Just the right level]
11	Collaborative Slice Annotation Survey	correct	1	1	0	MetFlexibleLearningNeeds	4
11	Collaborative Slice Annotation Survey	correct	1	1	0	MyUnderstanding_After	6
11	Collaborative Slice Annotation Survey	correct	1	1	0	Changes_wanted	More details
11	Collaborative Slice Annotation Survey	correct	1	1	0	Enhanced_Motivation	4
11	Collaborative Slice Annotation Survey	correct	1	1	0	Feedback_Useful	5
11	Collaborative Slice Annotation Survey	correct	1	1	0	MyUnderstanding_Before	3
11	Collaborative Slice Annotation Survey	correct	1	1	0	Aspect_Liked_Most	Interactive
11	Collaborative Slice Annotation Survey	correct	1	1	0	Improved_understanding	5
11	Collaborative Slice Annotation Survey	correct	1	1	0	Navigation_Simple	4
11	Ulcer slough	correct	1	1	10	vs.dropDowns.dropDown1	Ulcer slough
1	Participant Information Statement and Consent Form	correct	1	1	0	consent	[I consent]
1	HSV inclusions	correct	1	1	10	vs.dropDowns.dropDown1	A virus-infected cell
1	Uterus Medium Power	correct	1	1	10	vs.dropDowns.dropDown1	Endometrial adenocarcinoma
1	Collaborative Slice Annotation Survey	correct	1	1	0	Identify_Priorities	5
1	Collaborative Slice Annotation Survey	correct	1	1	0	More_Efficient	4
1	Collaborative Slice Annotation Survey	correct	1	1	0	Individualised_Learning	4
1	Collaborative Slice Annotation Survey	correct	1	1	0	EaseofLesson	[Just the right level]
1	Collaborative Slice Annotation Survey	correct	1	1	0	MetFlexibleLearningNeeds	4
1	Collaborative Slice Annotation Survey	correct	1	1	0	MyUnderstanding_After	6
1	Collaborative Slice Annotation Survey	correct	1	1	0	Changes_wanted
1	Collaborative Slice Annotation Survey	correct	1	1	0	Enhanced_Motivation	4
1	Collaborative Slice Annotation Survey	correct	1	1	0	Aspect_Liked_Most
1	Collaborative Slice Annotation Survey	correct	1	1	0	Feedback_Useful	3
1	Collaborative Slice Annotation Survey	correct	1	1	0	MyUnderstanding_Before	3
1	Collaborative Slice Annotation Survey	correct	1	1	0	Improved_understanding	3
1	Collaborative Slice Annotation Survey	correct	1	1	0	Navigation_Simple	4
1	Ulcer slough	tooManyAttempts	1	1	0	vs.dropDowns.dropDown1	Granulation tissue
4	Participant Information Statement and Consent Form	correct	1	1	0	consent	[I consent]
4	HSV inclusions	tooManyAttempts	1	1	0	vs.dropDowns.dropDown1	An apoptotic cell
4	Uterus Medium Power	correct	1	1	10	vs.dropDowns.dropDown1	Endometrial adenocarcinoma
4	Collaborative Slice Annotation Survey	correct	1	1	0	Identify_Priorities	4
4	Collaborative Slice Annotation Survey	correct	1	1	0	More_Efficient	6
4	Collaborative Slice Annotation Survey	correct	1	1	0	Individualised_Learning	5
4	Collaborative Slice Annotation Survey	correct	1	1	0	EaseofLesson	[Fairly difficult]
4	Collaborative Slice Annotation Survey	correct	1	1	0	MetFlexibleLearningNeeds	6
4	Collaborative Slice Annotation Survey	correct	1	1	0	MyUnderstanding_After	7
4	Collaborative Slice Annotation Survey	correct	1	1	0	Changes_wanted	Default annotations/model annotations to compare
4	Collaborative Slice Annotation Survey	correct	1	1	0	Enhanced_Motivation	6
4	Collaborative Slice Annotation Survey	correct	1	1	0	Aspect_Liked_Most	Ability to make annotations on the slice directly
4	Collaborative Slice Annotation Survey	correct	1	1	0	Feedback_Useful	5
4	Collaborative Slice Annotation Survey	correct	1	1	0	MyUnderstanding_Before	2
4	Collaborative Slice Annotation Survey	correct	1	1	0	Improved_understanding	5
4	Collaborative Slice Annotation Survey	correct	1	1	0	Navigation_Simple	6
4	Ulcer slough	correct	1	1	10	vs.dropDowns.dropDown1	Ulcer slough
5	Participant Information Statement and Consent Form	correct	1	1	0	consent	[I consent]
5	HSV inclusions	correct	1	1	10	vs.dropDowns.dropDown1	A virus-infected cell
5	Uterus Medium Power	correct	1	1	10	vs.dropDowns.dropDown1	Endometrial adenocarcinoma
5	Collaborative Slice Annotation Survey	correct	1	1	0	Identify_Priorities	5
5	Collaborative Slice Annotation Survey	correct	1	1	0	More_Efficient	5
5	Collaborative Slice Annotation Survey	correct	1	1	0	Individualised_Learning	6
5	Collaborative Slice Annotation Survey	correct	1	1	0	EaseofLesson	[Just the right level]
5	Collaborative Slice Annotation Survey	correct	1	1	0	MetFlexibleLearningNeeds	5
5	Collaborative Slice Annotation Survey	correct	1	1	0	MyUnderstanding_After	8
5	Collaborative Slice Annotation Survey	correct	1	1	0	Changes_wanted
5	Collaborative Slice Annotation Survey	correct	1	1	0	Enhanced_Motivation	5
5	Collaborative Slice Annotation Survey	correct	1	1	0	Aspect_Liked_Most
5	Collaborative Slice Annotation Survey	correct	1	1	0	Feedback_Useful	6
5	Collaborative Slice Annotation Survey	correct	1	1	0	MyUnderstanding_Before	4
5	Collaborative Slice Annotation Survey	correct	1	1	0	Improved_understanding	5
5	Collaborative Slice Annotation Survey	correct	1	1	0	Navigation_Simple	5
5	Ulcer slough	tooManyAttempts	1	1	0	vs.dropDowns.dropDown1	Granulation tissue
9	Participant Information Statement and Consent Form	correct	1	1	0	consent	[I consent]
9	HSV inclusions	correct	1	1	10	vs.dropDowns.dropDown1	A virus-infected cell
9	Uterus Medium Power	tooManyAttempts	1	1	0	vs.dropDowns.dropDown1	Endometrial hyperplasia
9	Collaborative Slice Annotation Survey	correct	1	1	0	Identify_Priorities	5
9	Collaborative Slice Annotation Survey	correct	1	1	0	More_Efficient	5
9	Collaborative Slice Annotation Survey	correct	1	1	0	Individualised_Learning	5
9	Collaborative Slice Annotation Survey	correct	1	1	0	EaseofLesson	[Just the right level]
9	Collaborative Slice Annotation Survey	correct	1	1	0	MetFlexibleLearningNeeds	6
9	Collaborative Slice Annotation Survey	correct	1	1	0	MyUnderstanding_After	10
9	Collaborative Slice Annotation Survey	correct	1	1	0	Changes_wanted
9	Collaborative Slice Annotation Survey	correct	1	1	0	Enhanced_Motivation	5
9	Collaborative Slice Annotation Survey	correct	1	1	0	Aspect_Liked_Most
9	Collaborative Slice Annotation Survey	correct	1	1	0	Feedback_Useful	5
9	Collaborative Slice Annotation Survey	correct	1	1	0	MyUnderstanding_Before	9
9	Collaborative Slice Annotation Survey	correct	1	1	0	Improved_understanding	6
9	Collaborative Slice Annotation Survey	correct	1	1	0	Navigation_Simple	6
9	Ulcer slough	correct	1	1	10	vs.dropDowns.dropDown1	Ulcer slough
8	Participant Information Statement and Consent Form	correct	1	1	0	consent	[I consent]
8	HSV inclusions	tooManyAttempts	1	1	0	vs.dropDowns.dropDown1	A macrophage
8	Uterus Medium Power	correct	1	1	10	vs.dropDowns.dropDown1	Endometrial adenocarcinoma
8	Collaborative Slice Annotation Survey	correct	1	1	0	Identify_Priorities	4
8	Collaborative Slice Annotation Survey	correct	1	1	0	More_Efficient	2
8	Collaborative Slice Annotation Survey	correct	1	1	0	Individualised_Learning	3
8	Collaborative Slice Annotation Survey	correct	1	1	0	EaseofLesson	[Fairly difficult]
8	Collaborative Slice Annotation Survey	correct	1	1	0	MetFlexibleLearningNeeds	2
8	Collaborative Slice Annotation Survey	correct	1	1	0	MyUnderstanding_After	5
8	Collaborative Slice Annotation Survey	correct	1	1	0	Changes_wanted	Still too difficult to annotate. Also once you highlight a region you can't move in a zoomed in view (it only moves the polygon)
8	Collaborative Slice Annotation Survey	correct	1	1	0	Enhanced_Motivation	3
8	Collaborative Slice Annotation Survey	correct	1	1	0	Aspect_Liked_Most	Good to annotate directly on the slide
8	Collaborative Slice Annotation Survey	correct	1	1	0	Feedback_Useful	4
8	Collaborative Slice Annotation Survey	correct	1	1	0	MyUnderstanding_Before	3
8	Collaborative Slice Annotation Survey	correct	1	1	0	Improved_understanding	3
8	Collaborative Slice Annotation Survey	correct	1	1	0	Navigation_Simple	4
8	Ulcer slough	correct	1	1	10	vs.dropDowns.dropDown1	Ulcer slough
7	Participant Information Statement and Consent Form	correct	1	1	0	consent	[I consent]
7	HSV inclusions	correct	1	1	10	vs.dropDowns.dropDown1	A virus-infected cell
7	Uterus Medium Power	correct	1	1	10	vs.dropDowns.dropDown1	Endometrial adenocarcinoma
7	Collaborative Slice Annotation Survey	correct	1	1	0	Identify_Priorities	6
7	Collaborative Slice Annotation Survey	correct	1	1	0	More_Efficient	5
7	Collaborative Slice Annotation Survey	correct	1	1	0	Individualised_Learning	6
7	Collaborative Slice Annotation Survey	correct	1	1	0	EaseofLesson	[Just the right level]
7	Collaborative Slice Annotation Survey	correct	1	1	0	MetFlexibleLearningNeeds	5
7	Collaborative Slice Annotation Survey	correct	1	1	0	MyUnderstanding_After	8
7	Collaborative Slice Annotation Survey	correct	1	1	0	Changes_wanted	Perhaps link to relevant literature on the topic to enhance learning.
7	Collaborative Slice Annotation Survey	correct	1	1	0	Enhanced_Motivation	5
7	Collaborative Slice Annotation Survey	correct	1	1	0	Feedback_Useful	5
7	Collaborative Slice Annotation Survey	correct	1	1	0	MyUnderstanding_Before	5
7	Collaborative Slice Annotation Survey	correct	1	1	0	Aspect_Liked_Most	Being able to identify the key features - provides visual reinforcement about the pathological processes.
7	Collaborative Slice Annotation Survey	correct	1	1	0	Improved_understanding	5
7	Collaborative Slice Annotation Survey	correct	1	1	0	Navigation_Simple	6
7	Ulcer slough	correct	1	1	10	vs.dropDowns.dropDown1	Ulcer slough
2	Participant Information Statement and Consent Form	correct	1	1	0	consent	[I consent]
2	HSV inclusions	correct	1	1	10	vs.dropDowns.dropDown1	A virus-infected cell
2	Uterus Medium Power	correct	1	1	10	vs.dropDowns.dropDown1	Endometrial adenocarcinoma
2	Collaborative Slice Annotation Survey	Not all questions answered	1	2	0	Identify_Priorities	2
2	Collaborative Slice Annotation Survey	Not all questions answered	1	2	0	More_Efficient	4
2	Collaborative Slice Annotation Survey	Not all questions answered	1	2	0	Individualised_Learning	0
2	Collaborative Slice Annotation Survey	Not all questions answered	1	2	0	EaseofLesson	[Fairly difficult]
2	Collaborative Slice Annotation Survey	Not all questions answered	1	2	0	MetFlexibleLearningNeeds	2
2	Collaborative Slice Annotation Survey	Not all questions answered	1	2	0	MyUnderstanding_After	6
2	Collaborative Slice Annotation Survey	Not all questions answered	1	2	0	Changes_wanted	I would like to know the solutions to each activity on a SLICE that has been annotated already. A lecture before hand might be good too
2	Collaborative Slice Annotation Survey	Not all questions answered	1	2	0	Enhanced_Motivation	3
2	Collaborative Slice Annotation Survey	Not all questions answered	1	2	0	Aspect_Liked_Most
2	Collaborative Slice Annotation Survey	Not all questions answered	1	2	0	Feedback_Useful	2
2	Collaborative Slice Annotation Survey	Not all questions answered	1	2	0	MyUnderstanding_Before	6
2	Collaborative Slice Annotation Survey	Not all questions answered	1	2	0	Improved_understanding	3
2	Collaborative Slice Annotation Survey	Not all questions answered	1	2	0	Navigation_Simple	4
2	Collaborative Slice Annotation Survey	correct	1	3	0	Identify_Priorities	2
2	Collaborative Slice Annotation Survey	correct	1	3	0	More_Efficient	4
2	Collaborative Slice Annotation Survey	correct	1	3	0	Individualised_Learning	1
2	Collaborative Slice Annotation Survey	correct	1	3	0	EaseofLesson	[Fairly difficult]
2	Collaborative Slice Annotation Survey	correct	1	3	0	MetFlexibleLearningNeeds	2
2	Collaborative Slice Annotation Survey	correct	1	3	0	MyUnderstanding_After	6
2	Collaborative Slice Annotation Survey	correct	1	3	0	Changes_wanted	I would like to know the solutions to each activity on a SLICE that has been annotated already. A lecture before hand might be good too
2	Collaborative Slice Annotation Survey	correct	1	3	0	Enhanced_Motivation	3
2	Collaborative Slice Annotation Survey	correct	1	3	0	Aspect_Liked_Most
2	Collaborative Slice Annotation Survey	correct	1	3	0	Feedback_Useful	2
2	Collaborative Slice Annotation Survey	correct	1	3	0	MyUnderstanding_Before	6
2	Collaborative Slice Annotation Survey	correct	1	3	0	Improved_understanding	3
2	Collaborative Slice Annotation Survey	correct	1	3	0	Navigation_Simple	4
2	Collaborative Slice Annotation Survey	Not all questions answered	1	1	0	Identify_Priorities	2
2	Collaborative Slice Annotation Survey	Not all questions answered	1	1	0	More_Efficient	4
2	Collaborative Slice Annotation Survey	Not all questions answered	1	1	0	Individualised_Learning	0
2	Collaborative Slice Annotation Survey	Not all questions answered	1	1	0	EaseofLesson	[Fairly difficult]
2	Collaborative Slice Annotation Survey	Not all questions answered	1	1	0	MetFlexibleLearningNeeds	2
2	Collaborative Slice Annotation Survey	Not all questions answered	1	1	0	MyUnderstanding_After	6
2	Collaborative Slice Annotation Survey	Not all questions answered	1	1	0	Changes_wanted	I would like to know the solutions to each activity on a SLICE that has been annotated already. A lecture before hand might be good too
2	Collaborative Slice Annotation Survey	Not all questions answered	1	1	0	Enhanced_Motivation	3
2	Collaborative Slice Annotation Survey	Not all questions answered	1	1	0	Feedback_Useful	2
2	Collaborative Slice Annotation Survey	Not all questions answered	1	1	0	MyUnderstanding_Before	6
2	Collaborative Slice Annotation Survey	Not all questions answered	1	1	0	Aspect_Liked_Most
2	Collaborative Slice Annotation Survey	Not all questions answered	1	1	0	Improved_understanding	3
2	Collaborative Slice Annotation Survey	Not all questions answered	1	1	0	Navigation_Simple	4
2	Ulcer slough	correct	1	1	10	vs.dropDowns.dropDown1	Ulcer slough
6	Participant Information Statement and Consent Form	correct	1	1	0	consent	[I consent]
6	HSV inclusions	correct	1	1	10	vs.dropDowns.dropDown1	A virus-infected cell
6	Uterus Medium Power	correct	1	1	10	vs.dropDowns.dropDown1	Endometrial adenocarcinoma
6	Collaborative Slice Annotation Survey	correct	1	1	0	Identify_Priorities	4
6	Collaborative Slice Annotation Survey	correct	1	1	0	More_Efficient	5
6	Collaborative Slice Annotation Survey	correct	1	1	0	Individualised_Learning	5
6	Collaborative Slice Annotation Survey	correct	1	1	0	EaseofLesson	[Just the right level]
6	Collaborative Slice Annotation Survey	correct	1	1	0	MetFlexibleLearningNeeds	6
6	Collaborative Slice Annotation Survey	correct	1	1	0	MyUnderstanding_After	8
6	Collaborative Slice Annotation Survey	correct	1	1	0	Changes_wanted
6	Collaborative Slice Annotation Survey	correct	1	1	0	Enhanced_Motivation	4
6	Collaborative Slice Annotation Survey	correct	1	1	0	Aspect_Liked_Most	Collaborative input - allows us to see each others annotations. Lots effort usually is spent trying to find certain features,
6	Collaborative Slice Annotation Survey	correct	1	1	0	Feedback_Useful	6
6	Collaborative Slice Annotation Survey	correct	1	1	0	MyUnderstanding_Before	3
6	Collaborative Slice Annotation Survey	correct	1	1	0	Improved_understanding	6
6	Collaborative Slice Annotation Survey	correct	1	1	0	Navigation_Simple	6
6	Ulcer slough	correct	1	1	10	vs.dropDowns.dropDown1	Ulcer slough
